# Supplementary material for: Origin, genomic diversity and microevolution of the Clostridium difficile B1/NAP1/RT027/ST01 strain in Costa Rica, Chile, Honduras and Mexico
Source: Microb Genom. 2020 Mar 16;6(5):e000355. doi: 10.1099/mgen.0.000355 (PMC7371124; doi:10.1099/mgen.0.000355)
Supplement: Supplementary material 2 [file mgen-6-355-s002.xlsx]

## Sheet: Table S1
Table S1. Isolate metadata, sequencing stats, and QC results
Strain Name	Sample accession Number	Run accession number	Source	Alternative Name	Isolation Year	Isolation Place	Country	Region (M49 standard)	ST	Lineage	Depth coverage (X)	Best Kraken hit (Species)	Best Kraken hit (%)	ANI against R20291	Read Length	GC%	Total length (bp)	Nubmer of contigs
Aus003	ERS017092	ERR029490	Human	ES233	2010	Melbourne, Australia	Australia	Australia and New Zealand	1	FQR2	107.927	Clostridioides difficile	97.55	99.993	76	0.284119	4055214	71
Aus002	ERS017091	ERR029489	Human	ES232	2010	Melbourne, Australia	Australia	Australia and New Zealand	1	FQR2	116.518	Clostridioides difficile	96.85	99.9763	76	0.286255	3971084	358
Aus001	ERS017078	ERR029488	Human	ES231	2010	Melbourne, Australia	Australia	Australia and New Zealand	1	FQR2	121.882	Clostridioides difficile	97.69	99.9889	76	0.284356	4060104	74
Aus006	ERS017095	ERR029482	Human	ES238	2010	Melbourne, Australia	Australia	Australia and New Zealand	1	FQR2	122.451	Clostridioides difficile	97.97	99.9937	76	0.284378	4063697	77
Aus005	ERS017094	ERR029492	Human	ES236	2010	Melbourne, Australia	Australia	Australia and New Zealand	1	FQR2	134.053	Clostridioides difficile	97.6	99.9924	76	0.284326	4066187	78
Aus004	ERS017093	ERR029491	Human	ES235	2010	Melbourne, Australia	Australia	Australia and New Zealand	1	FQR2	136.956	Clostridioides difficile	97.64	99.9916	76	0.284104	4057866	60
kor002	ERS017226	ERR031689	Human	512	2007	Korea	Korea	Eastern Asia	1	FQR1	96.9998	Clostridioides difficile	97.99	99.9856	76	0.284989	4114332	100
kor003	ERS017227	ERR031690	Human	Y93	2009	Korea	Korea	Eastern Asia	1	FQR1	111.695	Clostridioides difficile	97.12	99.9809	76	0.285222	4113745	123
Jap005	ERS032967	ERR044818	Human	JND 9-053	2004	Japan	Japan	Eastern Asia	1	NA	128.226	Clostridioides difficile	92.34	99.9821	75	0.282333	4170518	87
kor004	ERS017228	ERR029507	Human	09-48	2009	Korea	Korea	Eastern Asia	1	FQR1	138.866	Clostridioides difficile	98.11	99.9732	76	0.284211	4086047	72
kor005	ERS017229	ERR029511	Human	Y175	2010	Korea	Korea	Eastern Asia	1	FQR1	138.938	Clostridioides difficile	97.95	99.9727	76	0.284466	4100877	83
kor006	ERS017230	ERR029512	Human	Y180	2010	Korea	Korea	Eastern Asia	1	FQR1	145.792	Clostridioides difficile	97.62	99.9834	76	0.284958	4110478	99
Jap003	ERS032965	ERR044816	Human	JND 8-213	2001	Japan	Japan	Eastern Asia	1	NA	155.228	Clostridioides difficile	99.34	99.9956	75	0.282718	4002374	67
Jap001	ERS032963	ERR044814	Human	JND-6-119	1997	Japan	Japan	Eastern Asia	1	NA	157.116	Clostridioides difficile	94.38	99.9437	75	0.28231	4223913	84
Jap004	ERS032966	ERR044817	Human	JND 8-064	2004	Japan	Japan	Eastern Asia	1	NA	169.622	Clostridioides difficile	91.44	99.944	75	0.283147	4133468	129
Jap002	ERS032964	ERR044815	Human	DJNS 5-23	2001	Japan	Japan	Eastern Asia	1	NA	181.056	Clostridioides difficile	98.81	99.9592	75	0.282721	4089272	97
Lei036	ERS032961	ERR044812	Human		2009	Poland	Poland	Eastern Europe	1	FQR2	219.055	Clostridioides difficile	98.78	99.9925	75	0.284122	4062881	66
Lei023	ERS032948	ERR044847	Human		2010	Poland	Poland	Eastern Europe	1	FQR2	302.569	Clostridioides difficile	98.68	99.9935	75	0.284368	4066217	80
HON11	ERS4194140	ERR3771757	Human		2016		Honduras	Latin America and the Caribbean	1	NA	36.4651	Clostridioides difficile	99.03	99.9878	216	0.285648	4110874	59
HON10	ERS4194139	ERR3771758	Human		2016		Honduras	Latin America and the Caribbean	1	NA	50.1157	Clostridioides difficile	97.57	99.9877	230	0.286184	4155259	76
5713	ERS374258	ERR467561	Human		2009		Costa Rica	Latin America and the Caribbean	1	NA	58.8593	Clostridioides difficile	95.94	99.9899	100	0.284827	4108124	71
5749	ERS374273	ERR467576	Human		2009		Costa Rica	Latin America and the Caribbean	1	NA	61.5759	Clostridioides difficile	96.4	99.9908	100	0.284812	4115228	73
5708	ERS374253	ERR467556	Human		2009		Costa Rica	Latin America and the Caribbean	1	NA	61.8373	Clostridioides difficile	96.12	99.9918	100	0.2849	4087521	79
5718	ERS374261	ERR467564	Human		2009		Costa Rica	Latin America and the Caribbean	1	NA	63.51	Clostridioides difficile	96.66	99.9906	100	0.284671	4105623	68
5705	ERS374250	ERR467553	Human		2009		Costa Rica	Latin America and the Caribbean	1	NA	64.1066	Clostridioides difficile	97.61	99.9931	100	0.284793	4116390	80
5758	ERS374280	ERR467583	Human		2009		Costa Rica	Latin America and the Caribbean	1	NA	67.1026	Clostridioides difficile	97.52	99.9905	100	0.284718	4111787	71
5709	ERS374254	ERR467557	Human		2009		Costa Rica	Latin America and the Caribbean	1	NA	68.3708	Clostridioides difficile	97.32	99.9925	100	0.284781	4117407	76
5720	ERS374263	ERR467566	Human		2009		Costa Rica	Latin America and the Caribbean	1	NA	68.5192	Clostridioides difficile	96.38	99.9757	100	0.284767	4163328	81
5765	ERS374287	ERR467590	Human		2009		Costa Rica	Latin America and the Caribbean	1	NA	69.4737	Clostridioides difficile	97.13	99.993	100	0.28484	4117230	69
5759	ERS374281	ERR467584	Human		2009		Costa Rica	Latin America and the Caribbean	1	NA	70.5506	Clostridioides difficile	97.2	99.9933	100	0.284837	4116878	80
5710	ERS374255	ERR467558	Human		2009		Costa Rica	Latin America and the Caribbean	1	NA	73.4353	Clostridioides difficile	96.97	99.9909	100	0.284826	4106787	68
5700	ERS374246	ERR467549	Human		2009		Costa Rica	Latin America and the Caribbean	1	NA	75.312	Clostridioides difficile	96.99	99.9771	100	0.284778	4165422	79
5764	ERS374286	ERR467589	Human		2009		Costa Rica	Latin America and the Caribbean	1	NA	75.4169	Clostridioides difficile	99.04	99.9928	100	0.284561	4070723	82
5714	ERS374259	ERR467562	Human		2009		Costa Rica	Latin America and the Caribbean	1	NA	75.5861	Clostridioides difficile	98.91	99.9914	100	0.284599	4078776	73
5768	ERS374290	ERR467593	Human		2009		Costa Rica	Latin America and the Caribbean	1	NA	76.8881	Clostridioides difficile	96.98	99.9914	100	0.284841	4110446	77
PUC347	ERS3223472	ERR3218732	Human		2014		Chile	Latin America and the Caribbean	1	NA	79.1152	Clostridioides difficile	99.25	99.9887	237	0.286543	4071269	78
5703	ERS374248	ERR467551	Human		2009		Costa Rica	Latin America and the Caribbean	1	NA	85.1055	Clostridioides difficile	97.01	99.9722	100	0.284808	4159121	78
DF11	ERS4194137	ERR3771760	Human		2015		Mexico	Latin America and the Caribbean	1	NA	98.8006	Clostridioides difficile	97.8	99.9858	230	0.285335	4171949	80
PUC577	ERS3223473	ERR3218733	Human		2014		Chile	Latin America and the Caribbean	1	NA	102.647	Clostridioides difficile	99.48	99.9963	237	0.286044	4117722	75
HON06	ERS4194138	ERR3771759	Human		2016		Honduras	Latin America and the Caribbean	1	NA	104.524	Clostridioides difficile	99.17	99.9898	228	0.285498	4131107	61
PUC47	ERS3223469	ERR3218729	Human		2011		Chile	Latin America and the Caribbean	1	NA	134.846	Clostridioides difficile	99.07	99.9913	233	0.286549	4139499	64
PUC99	ERS3223471	ERR3218731	Human		2012		Chile	Latin America and the Caribbean	1	NA	183.03	Clostridioides difficile	99.05	99.9896	234	0.286604	4134698	72
PUC51	ERS3223470	ERR3218730	Human		2011		Chile	Latin America and the Caribbean	1	NA	410.012	Clostridioides difficile	99.06	99.9913	290	0.286733	4138313	75
BI-5	ERS003828	ERR045756	Human		1995	Albany, New York, USA	USA	North America	1	NA	34.051	Clostridioides difficile	92.36	99.9185	54	0.287327	3772569	606
BI-8	ERS003834	ERR045749	Human		2004	Portland, Maine, USA	USA	North America	1	NA	34.6622	Clostridioides difficile	88.84	99.8902	54	0.284214	3983844	263
BI-15	ERS003835	ERR045750	Human		2004	New Jersey, USA	USA	North America	1	FQR1	40.9921	Clostridioides difficile	87.64	99.8319	54	0.289049	3838880	603
BI-4	ERS003827	ERR045755	Human		1993	Minneapolis, Minnesota, USA	USA	North America	1	NA	48.5866	Clostridioides difficile	92.46	99.8852	54	0.28458	3927733	291
Can006	ERS017149	ERR030342	Human	AO281	2002	Calgary, Canada	Canada	North America	1	NA	77.334	Clostridioides difficile	95.26	99.9642	76	0.283204	4078069	67
BI-7	ERS017253	ERR029538	Human	LSTM022	2003	Portland, Oregon, USA	USA	North America	1	FQR1	82.4007	Clostridioides difficile	97.44	99.9794	76	0.283579	4058261	74
Can003	ERS017146	ERR030339	Human	OB102	2001	Calgary, Canada	Canada	North America	1	NA	82.7813	Clostridioides difficile	94.71	99.9537	76	0.28293	4174584	104
BI-2	ERS017141	ERR030333	Human		1991	Tuscon, Arizona, USA	USA	North America	1	NA	86.6797	Clostridioides difficile	93.72	99.9178	76	0.283427	4089833	78
Can005	ERS017148	ERR030341	Human	AO060	2002	Calgary, Canada	Canada	North America	1	NA	89.2434	Clostridioides difficile	99.12	99.9928	76	0.282911	4053019	81
Can011	ERS017154	ERR030337	Human	AO837	2003	Calgary, Canada	Canada	North America	1	NA	89.8044	Clostridioides difficile	97.57	99.9412	76	0.282308	4221233	92
Can008	ERS017151	ERR030344	Human	AO601	2003	Calgary, Canada	Canada	North America	1	NA	91.4674	Clostridioides difficile	94.94	99.9488	76	0.282992	4099467	89
Can002	ERS017145	ERR030335	Human	AO992	2001	Calgary, Canada	Canada	North America	1	FQR2	92.3728	Clostridioides difficile	98.61	99.9931	76	0.284316	4063059	75
M7404	ERS017219	ERR031693	Human		2005	Montreal, Canada	Canada	North America	1	FQR2	95.3902	Clostridioides difficile	98.75	99.9918	76	0.284331	4066982	74
Can009	ERS017275	ERR030346	Human	MTL047	2003	Montreal, Canada	Canada	North America	1	FQR2	97.0153	Clostridioides difficile	98.72	99.991	76	0.28434	4064790	69
Can012	ERS017155	ERR034222	Human	MTL077	2003	Montreal, Canada	Canada	North America	1	FQR2	99.7587	Clostridioides difficile	98.69	99.9869	76	0.284386	4061329	54
Can010	ERS017153	ERR030336	Human	MTL057	2003	Montreal, Canada	Canada	North America	1	FQR2	101.956	Clostridioides difficile	98.6	99.9924	76	0.28435	4066646	72
BI-10	ERS017143	ERR030324	Human		2001	Pittsburgh, Pennsylvania, USA	USA	North America	1	FQR1	106.903	Clostridioides difficile	97.93	99.926	76	0.289195	4185714	79
2007832	ERS017244	ERR029528	Human	LSTM014	2007	USA	USA	North America	1	NA	110.459	Clostridioides difficile	89.97	99.8743	76	0.285676	4119064	432
Can001	ERS017144	ERR030325	Human	0B023	2001	Calgary, Canada	Canada	North America	1	NA	111.922	Clostridioides difficile	98.19	99.9372	76	0.283574	4008831	169
2007043	ERS017236	ERR029518	Human	LSTM006	2007	Arizona, USA	USA	North America	1	FQR1	112.903	Clostridioides difficile	98.18	99.984	76	0.284109	4047296	66
2007053	ERS017238	ERR029509	Human	LSTM007	2007	Tennessee, USA	USA	North America	1	FQR2	112.919	Clostridioides difficile	98.74	99.9886	76	0.284188	4044257	72
2007850	ERS017250	ERR029523	Human	LSTM019	2007	USA	USA	North America	1	FQR2	117.47	Clostridioides difficile	98.58	99.9898	76	0.284493	4052608	77
BI-17	ERS017255	ERR029540	Human	LSTM024	2004	Montreal, Canada	Canada	North America	1	FQR2	117.899	Clostridioides difficile	98.37	99.9901	76	0.284055	4016052	62
Can004	ERS017147	ERR030340	Human	AO315	2001	Calgary, Canada	Canada	North America	1	NA	118.106	Clostridioides difficile	96.87	99.9897	76	0.282911	4018019	74
BI-1	ERS017252	ERR029537	Human	LSTM021	1988	Minneapolis, Minnesota, USA	USA	North America	1	NA	119.558	Clostridioides difficile	98.77	99.9734	76	0.280435	4339184	88
2007616	ERS017242	ERR029526	Food	LSTM012	2007	Arizona, USA	USA	North America	1	NA	119.903	Clostridioides difficile	98.91	99.9549	76	0.283412	4016940	84
2006237	ERS017233	ERR029515	Animal	LSTM003	2006	Arizona, USA	USA	North America	1	NA	121.01	Clostridioides difficile	97.94	99.9319	76	0.284343	3973436	248
BI-3	ERS017142	ERR030323	Human		1990	Minneapolis, Minnesota, USA	USA	North America	1	NA	125.005	Clostridioides difficile	99.14	99.956	76	0.282927	4000243	66
2007222	ERS017240	ERR029520	Food	LSTM009	2007	Arizona, USA	USA	North America	1	NA	125.381	Clostridioides difficile	98.75	99.9394	76	0.283338	4011931	120
2007014	ERS017234	ERR029516	Human	LSTM004	2007	Connecticut, USA	USA	North America	1	FQR2	126.174	Clostridioides difficile	98.48	99.9923	76	0.284402	4062988	84
2005079	ERS017232	ERR029514	Human	LSTM002	2005	Pennsylvania, USA	USA	North America	1	FQR1	127.263	Clostridioides difficile	98.34	99.9645	76	0.285925	4108793	72
BI-12	ERS017254	ERR029539	Human	LSTM023	2004	Camp Hill, Pennsylvania, USA	USA	North America	1	FQR2	131.151	Clostridioides difficile	97.96	99.9906	76	0.285044	4090376	73
2007839	ERS017247	ERR029531	Human	LSTM016	2007	USA	USA	North America	1	FQR2	133.018	Clostridioides difficile	98.64	99.9928	76	0.284098	4053464	65
2004101	ERS017231	ERR029513	Human	LSTM001	2004	Maine, USA	USA	North America	1	FQR2	145.312	Clostridioides difficile	98.62	99.9916	76	0.284352	4065040	80
2007851	ERS017251	ERR029533	Human	LSTM020	2007	USA	USA	North America	1	FQR2	145.45	Clostridioides difficile	98.25	99.9922	76	0.284365	4063105	83
2007828	ERS017243	ERR029527	Human	LSTM013	2007	USA	USA	North America	1	NA	147.451	Clostridioides difficile	93.97	99.9063	76	0.283095	4176258	101
2007235	ERS017241	ERR029525	Food	LSTM011	2007	Arizona, USA	USA	North America	1	NA	150.119	Clostridioides difficile	98.88	99.9577	76	0.283334	4014203	87
2007042	ERS017235	ERR029517	Food	LSTM005	2007	Arizona, USA	USA	North America	1	FQR1	153.376	Clostridioides difficile	98.26	99.9828	76	0.284459	4087757	75
Liv059	ERS012883	ERR026374	Human		2008	Liverpool, UK	UK	Northern Europe	1	FQR2	47.6774	Clostridioides difficile	96.68	99.9683	76	0.28789	4151631	80
Liv100	ERS012926	ERR026408	Human		2010	Liverpool, UK	UK	Northern Europe	1	FQR2	76.2188	Clostridioides difficile	99.03	99.9906	76	0.28438	4051970	59
LSTM36	ERS017268	ERR031708	Human	DS902-06	2007	Maidstone, UK	UK	Northern Europe	1	FQR2	76.3675	Clostridioides difficile	98.08	99.9801	76	0.287645	3939912	566
ham006	ERS012955	ERR026426	Human		2007	London, UK	UK	Northern Europe	1	FQR2	79.438	Clostridioides difficile	98.21	99.9874	76	0.284162	3991629	61
Cam019	ERS012980	ERR026879	Human		2007	Cambridge, UK	UK	Northern Europe	1	FQR2	80.0389	Clostridioides difficile	98.81	99.994	76	0.284903	4071102	78
Cam011	ERS012971	ERR026832	Human		2008	Cambridge, UK	UK	Northern Europe	1	FQR2	85.7663	Clostridioides difficile	98.2	99.9841	76	0.284459	4042158	60
Bel032	ERS012948	ERR025346	Human	CD090156	2009	Belfast, Northern Ireland	Northern Ireland	Northern Europe	1	FQR2	86.6196	Clostridioides difficile	98.88	99.9926	76	0.2844	4053814	79
Cam010	ERS012970	ERR026831	Human		2008	Cambridge, UK	UK	Northern Europe	1	FQR2	87.2866	Clostridioides difficile	98.34	99.9897	76	0.284582	4028631	61
LSTM35	ERS017267	ERR031707	Human		2006	Nottingham, UK	UK	Northern Europe	1	FQR2	92.3912	Clostridioides difficile	98.66	99.9986	76	0.285697	4089652	66
Cam032	ERS012993	ERR026867	Human		2007	Cambridge, UK	UK	Northern Europe	1	FQR2	93.8316	Clostridioides difficile	98.75	99.9923	76	0.284309	4063054	78
ham005	ERS012954	ERR026425	Human		2007	London, UK	UK	Northern Europe	1	FQR2	93.9859	Clostridioides difficile	97.59	99.9813	76	0.287341	3984758	403
LSTM032	ERS017264	ERR031704	Human	BI-8	2008	Ayrshire, UK	UK	Northern Europe	1	FQR2	96.3119	Clostridioides difficile	98.75	99.9894	76	0.284256	3971686	76
Bir012	ERS017109	ERR030296	Human		2010	Birmingham, UK	UK	Northern Europe	1	FQR2	97.8634	Clostridioides difficile	98.63	99.9925	76	0.28435	4067480	77
Wa1002	ERS017097	ERR029484	Human	R12628	1998	Preston, UK	UK	Northern Europe	1	NA	99.0812	Clostridioides difficile	98.11	99.9795	76	0.283351	4019114	117
Exe012	ERS017085	ERR031676	Human		2007	Exeter, UK	UK	Northern Europe	1	FQR2	100.015	Clostridioides difficile	98.71	99.9964	76	0.284912	4075039	66
ham010	ERS012959	ERR026419	Human		2008	London, UK	UK	Northern Europe	1	FQR2	100.961	Clostridioides difficile	98.33	99.9868	76	0.284047	4046994	54
LSTM030	ERS017262	ERR029536	Human	20080684	2008	Inverness, UK	UK	Northern Europe	1	FQR2	100.979	Clostridioides difficile	98.18	99.9812	76	0.284651	4038348	81
ham011	ERS012960	ERR026420	Human		2008	London, UK	UK	Northern Europe	1	FQR2	101.161	Clostridioides difficile	98.04	99.9859	76	0.284363	4001876	93
Exe013	ERS017086	ERR031677	Human		2007	Exeter, UK	UK	Northern Europe	1	FQR2	102.058	Clostridioides difficile	98.4	99.9889	76	0.284568	4052159	114
Liv188	ERS017203	ERR030390	Human		2007	Liverpool, UK	UK	Northern Europe	1	FQR2	103.107	Clostridioides difficile	95.29	99.968	76	0.285446	4072809	209
Cam037	ERS012998	ERR026847	Human		2010	Cambridge, UK	UK	Northern Europe	1	FQR2	104.369	Clostridioides difficile	98.96	99.9883	76	0.284332	4066469	72
Liv180	ERS017194	ERR030392	Human		2009	Liverpool, UK	UK	Northern Europe	1	FQR2	104.855	Clostridioides difficile	98.75	99.9929	76	0.284326	4067970	72
LSTM025	ERS017257	ERR029542	Human	20070031	2007	Dundee, UK	UK	Northern Europe	1	FQR2	115.044	Clostridioides difficile	98.23	99.9904	76	0.284291	4037379	74
Bel033	ERS012949	ERR026417	Human	CD100313	2010	Belfast, Northern Ireland	Northern Ireland	Northern Europe	1	FQR2	115.312	Clostridioides difficile	98.32	99.9874	76	0.284418	4030072	50
ham001	ERS012950	ERR026421	Human		2006	London, UK	UK	Northern Europe	1	FQR2	115.656	Clostridioides difficile	98.3	99.982	76	0.284337	4037418	50
ham009	ERS012958	ERR026418	Human		2009	London, UK	UK	Northern Europe	1	FQR2	116.316	Clostridioides difficile	97.19	99.9565	76	0.285143	4024926	58
Wa1001	ERS017096	ERR029483	Human	R16760	2002	Birmingham, UK	UK	Northern Europe	1	FQR2	118.984	Clostridioides difficile	97.8	99.9954	76	0.284982	4079504	59
Bir013	ERS017111	ERR030301	Human		2008	Birmingham, UK	UK	Northern Europe	1	FQR2	121.756	Clostridioides difficile	98.7	99.9926	76	0.284328	4053645	61
Exe015	ERS017088	ERR029485	Human		2007	Exeter, UK	UK	Northern Europe	1	FQR2	127.834	Clostridioides difficile	97.86	99.9953	76	0.284349	4061071	72
Bir014	ERS017122	ERR029498	Human		2009	Birmingham, UK	UK	Northern Europe	1	FQR2	127.869	Clostridioides difficile	98.46	99.9967	76	0.284671	4071159	59
Exe014	ERS017087	ERR029481	Human		2008	Exeter, UK	UK	Northern Europe	1	FQR2	131.903	Clostridioides difficile	97.67	99.9915	76	0.284353	4067150	66
Cam020	ERS012981	ERR026880	Human		2007	Cambridge, UK	UK	Northern Europe	1	FQR2	133.432	Clostridioides difficile	98.95	99.9931	76	0.284325	4052163	75
Bel028	ERS012944	ERR025353	Human	CD090457	2009	Belfast, Northern Ireland	Northern Ireland	Northern Europe	1	FQR2	139.364	Clostridioides difficile	98.98	99.9932	76	0.284364	4069555	71
Exe003	ERS017076	ERR031680	Human		2008	Exeter, UK	UK	Northern Europe	1	FQR2	140.535	Clostridioides difficile	98.82	99.9935	76	0.284317	4068373	77
LSTM028	ERS017260	ERR029534	Human	20080323	2008	Edinburgh, UK	UK	Northern Europe	1	FQR2	150.168	Clostridioides difficile	98.54	99.99	76	0.284067	4022720	65
Lei009	ERS032933	ERR044832	Human		2009	Ireland	Ireland	Northern Europe	1	FQR2	166.05	Clostridioides difficile	98.74	99.9914	75	0.284343	4069113	80
Bir025	ERS017123	ERR029499	Human		2007	Birmingham, UK	UK	Northern Europe	1	FQR2	167.965	Clostridioides difficile	98.62	99.9918	76	0.284112	4061563	58
ham007	ERS012956	ERR026427	Human		2007	London, UK	UK	Northern Europe	1	FQR2	173.241	Clostridioides difficile	98.29	99.9929	76	0.284301	4028797	72
Gla020	ERS009006	ERR024666	Human		2009	Glasgow, UK	UK	Northern Europe	1	FQR2	173.316	Clostridioides difficile	98.43	99.9894	108	0.284772	4070960	99
Lei021	ERS032946	ERR044845	Human		2007	Norway	Norway	Northern Europe	1	FQR2	176.53	Clostridioides difficile	98.57	99.9922	75	0.284355	4069794	82
Gla001	ERS008986	ERR024642	Human		2007	Glasgow, UK	UK	Northern Europe	1	FQR2	182.226	Clostridioides difficile	98.29	99.9923	108	0.284783	4070207	90
Gla012	ERS008998	ERR024655	Human		2009	Glasgow, UK	UK	Northern Europe	1	FQR2	205.234	Clostridioides difficile	98.27	99.9931	108	0.284644	4077240	81
R20291	ERS032962	ERR044813	Human		2006	Stoke Mandeville, UK	UK	Northern Europe	1	FQR2	223.371	Clostridioides difficile	98.51	99.9987	75	0.285437	4087987	68
Gla010	ERS008995	ERR024643	Human		2008	Glasgow, UK	UK	Northern Europe	1	FQR2	241.277	Clostridioides difficile	98.6	99.993	108	0.284614	4081405	72
Lei004	ERS032929	ERR044828	Human		2009	Finland	Finland	Northern Europe	1	FQR2	299.121	Clostridioides difficile	98.71	99.9934	75	0.284364	4066018	81
Lei010	ERS032934	ERR044833	Human		2008	Ireland	Ireland	Northern Europe	1	FQR2	487.159	Clostridioides difficile	98.16	99.9913	75	0.285041	4093448	81
Sin002	ERS012936	ERR026407	Human	DA1122	2009	Singapore	Singapore	South-eastern Asia	1	NA	78.5038	Clostridioides difficile	97.9	99.9851	76	0.282916	3986002	105
Sin001	ERS012935	ERR026406	Human	DA3699	2008	Singapore	Singapore	South-eastern Asia	1	NA	78.9941	Clostridioides difficile	99.25	99.9621	76	0.282844	4014860	75
Sin003	ERS012937	ERR025343	Human	DA3115	2009	Singapore	Singapore	South-eastern Asia	1	NA	100.108	Clostridioides difficile	99.4	99.9808	76	0.282913	4052196	74
CD196	ERS017271	ERR031711	Human		1985	France	France	Western Europe	1	NA	111.714	Clostridioides difficile	99.35	99.9874	76	0.282958	4013117	77
Lei032	ERS032957	ERR044808	Human		2005	Netherlands	Netherlands	Western Europe	1	FQR2	151.302	Clostridioides difficile	99.02	99.993	75	0.284102	4060586	68
Lei006	ERS032930	ERR044829	Human		2007	France	France	Western Europe	1	FQR2	153.398	Clostridioides difficile	98.35	99.9895	75	0.285077	4093818	80
Lei011	ERS032935	ERR044834	Human		2007	Luxemburg	Luxembourg	Western Europe	1	FQR2	154.622	Clostridioides difficile	98.71	99.9933	75	0.284355	4071501	76
Le1008	ERS032932	ERR044831	Human		2008	Germany	Germany	Western Europe	1	NA	163.719	Clostridioides difficile	94.66	99.9564	75	0.28326	4147464	88
Lei007	ERS032931	ERR044830	Human		2006	Germany	Germany	Western Europe	1	FQR2	166.512	Clostridioides difficile	98.82	99.9928	75	0.284328	4069008	83
Lei020	ERS032945	ERR044844	Human		2007	Netherlands	Netherlands	Western Europe	1	FQR2	170.085	Clostridioides difficile	98.7	99.9921	75	0.284359	4072091	80
Lei002	ERS032927	ERR044826	Human		2005	Belgium	Belgium	Western Europe	1	FQR2	178.575	Clostridioides difficile	98.44	99.979	75	0.285837	4099462	85
Lei029	ERS032954	ERR044805	Human		2009	Netherlands	Netherlands	Western Europe	1	FQR2	182.44	Clostridioides difficile	98.94	99.9929	75	0.284081	4064069	74
Lei014	ERS032939	ERR044838	Human		2006	Netherlands	Netherlands	Western Europe	1	FQR2	204.974	Clostridioides difficile	98.7	99.9926	75	0.284368	4069881	79
Lei018	ERS032943	ERR044842	Human		2006	Netherlands	Netherlands	Western Europe	1	FQR2	210.283	Clostridioides difficile	98.72	99.9931	75	0.284348	4069788	78
Lei031	ERS032956	ERR044807	Human		2007	Netherlands	Netherlands	Western Europe	1	FQR2	218.165	Clostridioides difficile	98.85	99.9917	75	0.284086	4060546	67
Lei001	ERS032926	ERR044825	Human		2006	Austria	Austria	Western Europe	1	FQR2	224.819	Clostridioides difficile	94.21	99.9896	75	0.285165	4121615	81
Lei030	ERS032955	ERR044806	Human		2010	Netherlands	Netherlands	Western Europe	1	FQR2	243.683	Clostridioides difficile	95.26	99.9901	75	0.284457	4086403	68
Lei016	ERS032941	ERR044840	Human		2006	Netherlands	Netherlands	Western Europe	1	FQR2	245.528	Clostridioides difficile	98.7	99.9927	75	0.284357	4070161	78
Lei028	ERS032953	ERR044804	Human		2008	Netherlands	Netherlands	Western Europe	1	FQR2	262.656	Clostridioides difficile	98.51	99.9924	75	0.284876	4081356	69
Lei024	ERS032949	ERR044848	Human		2008	Switzerland	Switzerland	Western Europe	1	FQR2	296.494	Clostridioides difficile	98.83	99.9929	75	0.284359	4069472	79
Lei019	ERS032944	ERR044843	Human		2006	Netherlands	Netherlands	Western Europe	1	FQR2	350.551	Clostridioides difficile	98.69	99.9928	75	0.284356	4070242	81
Lei015	ERS032940	ERR044839	Human		2006	Netherlands	Netherlands	Western Europe	1	FQR2	360.264	Clostridioides difficile	98.78	99.993	75	0.284347	4069713	80
Lei012	ERS032936	ERR044835	Human		2007	Luxemburg	Luxembourg	Western Europe	1	FQR2	371.754	Clostridioides difficile	98.69	99.9934	75	0.284356	4070009	80
Lei025	ERS032950	ERR044801	Human		2007	Switzerland	Switzerland	Western Europe	1	FQR1	374.954	Clostridioides difficile	98.6	99.9896	75	0.285087	4101890	94
Lei017	ERS032942	ERR044841	Human		2005	Netherlands	Netherlands	Western Europe	1	FQR2	375.096	Clostridioides difficile	98.74	99.9929	75	0.284365	4069823	80
Lei013	ERS032938	ERR044837	Human		2006	Netherlands	Netherlands	Western Europe	1	FQR2	416.978	Clostridioides difficile	98.76	99.9913	75	0.284481	4054466	82
Lei003	ERS032928	ERR044827	Human		2006	Belgium	Belgium	Western Europe	1	FQR2	1672.44	Clostridioides difficile	98.75	99.9915	75	0.284351	4068887	82

## Sheet: Table S2
Table S2. SNPs detection
Position in R20291 genome	Nucleotide in R20291	Alternative nucleotide	Locus Tag	Gene name	Product	Unique among LA isolates	Effect	5700	5703	5705	5708	5709	5710	5713	5714	5718	5720	5749	5758	5759	5764	5765	5768	DF11	HON06	HON10	HON11	PUC347	PUC47	PUC51	PUC577	PUC99	Gla001	Gla010	Gla012	Gla020	Sin003	Bel032	Bel028	Liv059	Sin001	Sin002	Liv100	Bel033	ham009	ham010	ham011	ham001	ham005
5420	G	T,A,C				False	p.Asp426Asn,p.Asp426His,p.Asp426Tyr	0	0	0	0	0	0	0	0	0	0	0	0	0	0	0	0	0	0	0	0	0	0	0	0	0	0	0	0	0	0	0	0	0	0	0	0	0	0	0	0	0	0
5534	T	G,A				False	p.Ser464Thr,p.Ser464Ala	0	0	0	0	0	0	0	0	0	0	0	0	0	0	0	0	0	0	0	0	0	0	0	0	0	0	0	0	0	0	0	0	0	0	0	0	0	0	0	0	0	0
6310	T	A,C,G,*				False	p.Ile82Asn,p.Ile82Thr,p.Ile82Ser	0	0	0	0	0	0	0	0	0	0	0	0	0	0	0	0	0	0	0	0	0	0	0	0	0	0	0	0	0	2	0	0	0	2	2	0	0	0	0	0	0	0
9186	C	A,T,G				True	p.Leu20Ile,p.Leu20Val,p.Leu20Phe	0	0	0	0	0	0	0	0	0	0	0	0	0	0	0	0	0	0	0	0	0	0	0	2	0	0	0	0	0	0	0	0	0	0	0	0	0	0	0	0	0	0
9584	A	T,C,G	CDR20291_3551	rsbW		False	p.Val45Val,p.Val45Val,p.Val45Val	0	0	0	0	0	0	0	0	0	0	0	0	0	0	0	0	0	0	0	0	0	0	0	0	0	0	0	3	0	0	0	0	0	0	0	0	0	0	0	0	0	0
9694	G	T,A	CDR20291_3551	rsbW	anti-sigma-B factor (serine-protein kinase)	False	p.Gly82Glu,p.Gly82Val	0	0	0	0	0	0	0	0	0	0	0	0	0	0	0	0	0	0	0	0	0	0	0	1	0	0	0	0	0	0	0	0	0	0	0	0	0	0	0	0	0	0
21394	A	G,C,T	CDR20291_0005	dnaH	anti-sigma-B factor (serine-protein kinase)	False	p.Lys389*,p.Lys389Gln,p.Lys389Glu	0	0	0	0	0	0	0	0	0	0	0	0	0	0	0	0	0	0	0	0	0	0	0	0	0	0	0	0	0	0	1	1	0	0	0	0	1	0	0	0	0	0
23779	C	T,A,G	CDR20291_0008	None	DNA polymerase III subunit gamma/tau	False	p.Asp250Tyr,p.Asp250His,p.Asp250Asn	0	0	0	0	0	0	0	0	0	0	0	0	0	0	0	0	0	0	0	0	0	0	0	0	0	0	0	0	0	0	0	0	0	0	0	0	0	0	0	0	0	0
24898	G	T,A,C			putative glycosyl transferase	False		0	0	0	0	0	0	0	0	0	0	0	0	0	0	0	0	0	0	0	0	0	0	0	0	0	0	0	0	0	0	0	0	0	0	0	0	0	0	0	0	0	0
31892	C	A,G				False		0	0	0	0	0	0	0	0	0	0	0	0	0	0	0	0	0	0	0	0	0	0	0	0	0	0	0	0	0	0	0	0	0	0	0	0	0	0	0	0	0	0
39094	A	G,C	CDR20291_0011	None		False	p.Lys257Thr,p.Lys257Arg	0	0	0	0	0	0	0	0	0	0	0	0	0	0	0	0	0	0	0	0	0	0	0	0	0	0	0	0	0	0	0	0	0	0	0	0	0	0	0	0	0	0
55971	C	A,T,G	CDR20291_0023	None	putative translation elongation factor	False	p.Leu178Ile,p.Leu178Val,p.Leu178Phe	0	0	0	0	0	0	0	0	0	0	0	0	0	0	0	0	0	0	0	0	0	0	0	0	0	0	0	0	0	0	0	0	0	0	0	0	0	0	0	2	0	0
58724	T	A,C,G	CDR20291_0025	acoA	putative xylose transporter	True	p.Leu159*,p.Leu159*,p.Leu159Ser	0	0	0	0	0	0	0	0	0	0	0	0	0	0	0	0	0	0	2	0	0	0	0	0	0	0	0	0	0	0	0	0	0	0	0	0	0	0	0	0	0	0
65685	C	A,G,T	CDR20291_0029	None	acetoin:2,6-dichlorophenolindophenol oxidoreductase alpha subunit	False	p.Ala697Glu,p.Ala697Gly,p.Ala697Val	0	0	0	0	0	0	0	0	0	0	0	0	0	0	0	0	0	0	1	0	0	0	0	0	0	0	0	0	0	0	0	0	0	0	0	0	0	0	0	0	0	0
84208	G	T,C,A	CDR20291_0046	None	putative transcription antiterminator	False	p.Gly123Arg,p.Gly123Arg,p.Gly123Trp	0	0	0	0	0	0	0	0	0	0	0	0	0	0	0	0	0	0	0	0	0	0	0	0	0	0	0	0	0	0	0	0	0	0	0	0	0	0	0	0	0	0
95182	G	T,A,C	CDR20291_0060	rpoB	thiamine biosynthesis protein thic	False	p.Gly425Glu,p.Gly425Ala,p.Gly425Val	0	0	0	0	0	0	0	0	0	0	0	0	0	0	0	0	0	0	0	0	0	0	0	0	0	0	0	0	0	0	0	0	0	0	0	0	0	0	0	0	0	0
95384	T	C,G,A	CDR20291_0060	rpoB	DNA-directed RNA polymerase beta chain	False	p.Asp492Glu,p.Asp492Glu,p.Asp492Asp	0	0	0	0	0	0	0	0	0	0	0	0	0	0	0	0	0	0	0	0	0	0	0	0	0	0	0	0	0	0	0	0	0	0	0	0	0	0	0	0	0	0
95552	A	G,T,C	CDR20291_0060	rpoB	DNA-directed RNA polymerase beta chain	False	p.Ile548Met,p.Ile548Ile,p.Ile548Ile	0	0	0	0	0	0	0	0	0	0	0	0	0	0	0	0	1	0	1	0	0	0	0	0	0	0	0	0	0	0	0	0	0	0	0	0	0	0	0	0	0	0
102700	G	T,C,A	CDR20291_0064	fusA	DNA-directed RNA polymerase beta chain	False	p.Ala66Thr,p.Ala66Pro,p.Ala66Ser	0	0	0	0	0	0	0	0	0	0	0	0	0	0	0	0	0	0	0	0	0	0	0	0	0	0	0	0	0	0	0	0	0	0	0	0	0	0	0	0	0	0
102853	G	A,C,T,*	CDR20291_0064	fusA	translation elongation factor G	True	p.Glu117*,p.Glu117Lys,p.Glu117Gln	0	0	0	0	0	0	0	0	0	0	0	0	0	0	0	0	1	0	0	0	0	0	0	0	0	0	0	0	0	0	0	0	0	0	0	0	0	0	0	0	0	0
103867	C	A,G,T	CDR20291_0064	fusA	translation elongation factor G	False	p.His455Asn,p.His455Asp,p.His455Tyr	0	0	0	0	0	0	0	0	0	0	0	0	0	0	0	0	0	0	0	0	0	0	0	0	0	0	0	0	0	0	0	0	0	0	0	0	0	0	0	0	0	0
104117	C	A,T,G	CDR20291_0064	fusA	translation elongation factor G	False	p.Pro538Gln,p.Pro538Arg,p.Pro538Leu	0	0	0	0	0	0	0	0	0	0	0	0	0	0	0	0	0	0	0	0	0	0	0	0	0	0	0	0	2	0	0	0	0	0	0	0	0	0	0	0	0	0
118571	G	A,T,C	CDR20291_0090	None	translation elongation factor G	False	p.Asp60Asn,p.Asp60His,p.Asp60Tyr	0	0	0	0	0	0	0	0	0	0	0	0	0	0	0	0	1	0	1	0	0	0	0	0	0	0	0	0	0	1	0	0	0	1	1	0	0	0	0	0	0	0
120450	A	C,T,G	CDR20291_0095	rpsD	putative ribosomal protein	True	p.Lys131Asn,p.Lys131Asn,p.Lys131Lys	0	1	0	0	0	0	0	0	0	0	0	0	0	0	0	0	0	0	0	0	0	0	0	0	0	0	0	0	0	0	0	0	0	0	0	0	0	0	0	0	0	0
120932	C	A,T,G	CDR20291_0096	rpoA	30S ribosomal protein S4	False	p.Ile58Met,p.Ile58Ile,p.Ile58Ile	1	1	1	1	1	1	1	1	1	1	1	1	1	1	1	1	1	1	1	1	1	1	1	0	1	0	0	0	0	1	0	0	0	1	1	0	0	1	0	0	1	0
122580	T	G,C,A,*	CDR20291_0098	None	DNA-directed RNA polymerase alpha chain	False	p.Gly131Gly,p.Gly131Gly,p.Gly131Gly	0	0	0	0	0	0	0	0	0	0	0	0	0	0	0	0	0	0	0	0	0	0	0	0	0	0	0	0	0	0	0	0	0	0	0	0	0	0	0	0	0	0
127771	G	T,C,A			ABC transporter, ATP-binding protein	False		0	0	0	0	0	0	0	0	0	0	0	0	0	0	0	0	0	0	0	0	0	0	0	0	0	0	0	0	0	0	0	0	0	0	0	0	0	0	0	0	0	0
127782	A	G,C,T				True		0	0	0	0	0	0	0	0	0	0	0	0	0	0	0	0	0	0	0	0	1	0	0	0	0	0	0	0	0	0	0	0	0	0	0	0	0	0	0	0	0	0
149725	G	T,A	CDR20291_0108	None		False	p.Ala95Thr,p.Ala95Ser	0	0	0	0	0	0	0	0	0	0	0	0	0	0	0	0	0	0	1	0	0	0	0	0	0	0	0	0	0	0	0	0	0	0	0	0	0	0	0	0	0	0
150927	T	A,G,C	CDR20291_0109	None	putative membrane protein	False	p.Leu217Met,p.Leu217Val,p.Leu217Leu	0	0	0	0	0	0	0	0	0	0	0	0	0	0	0	0	0	0	0	0	0	0	0	0	0	0	0	0	0	0	0	0	0	0	0	0	0	0	0	0	0	0
155814	T	A,G,C	CDR20291_0116	None	putative exported protein	False	p.Phe5Leu,p.Phe5Leu,p.Phe5Phe	0	0	0	0	0	0	0	0	0	0	0	0	0	0	0	0	0	0	0	0	0	0	0	0	0	0	0	0	0	0	0	0	0	0	0	0	0	1	0	0	0	0
156964	T	G,C	CDR20291_0117	None	putative subunit of oxidoreductase	False	p.Leu138Val,p.Leu138Leu	0	0	0	0	0	0	0	0	0	0	0	0	0	0	0	0	0	0	0	0	0	0	0	0	0	0	0	0	0	0	0	0	0	0	0	0	0	1	0	0	0	0
159347	C	T,A,G	CDR20291_0119	glmS	putative subunit of oxidoreductase	True	p.Ser152*,p.Ser152*,p.Ser152Leu	1	1	1	1	1	1	1	1	1	1	1	1	1	1	1	1	0	0	0	0	0	0	0	0	0	0	0	0	0	0	0	0	0	0	0	0	0	0	0	0	0	0
170638	G	T,A,C	CDR20291_0129	metE	glucosamine--fructose-6-phosphate aminotransferase, isomerising	False	p.Gly240Glu,p.Gly240Ala,p.Gly240Val	0	0	0	0	0	0	0	0	0	0	0	0	0	0	0	0	0	0	0	0	0	0	0	0	0	0	0	0	0	0	0	0	0	0	0	0	0	0	0	0	0	0
180888	G	T,C,A	CDR20291_0138	None	S-adenosylmethionine synthetase	True	p.Ala18Thr,p.Ala18Pro,p.Ala18Ser	0	0	0	0	0	0	1	0	0	0	0	0	0	0	0	0	0	0	0	0	0	0	0	0	0	0	0	0	0	0	0	0	0	0	0	0	0	0	0	0	0	0
193859	C	A,T,G	CDR20291_0147	None	glycosylasparaginase	False	p.Ala140Glu,p.Ala140Gly,p.Ala140Val	0	0	0	0	0	0	0	0	0	0	0	0	0	0	0	0	0	0	0	0	0	0	0	0	0	0	0	0	0	0	0	0	0	0	0	0	0	0	0	0	0	0
200701	G	T,C,A	CDR20291_0154	hpdA	conserved hypothetical protein	False	p.Ser56Asn,p.Ser56Thr,p.Ser56Ile	0	0	0	0	0	0	0	0	0	0	0	0	0	0	0	0	0	0	0	0	0	0	0	0	0	0	0	0	0	0	0	0	0	0	0	0	0	0	0	0	0	0
208817	T	G,C,A	CDR20291_0159	None	4-hydroxyphenylacetate decarboxylase, activating subunit	False	p.Ile407Asn,p.Ile407Thr,p.Ile407Ser	0	0	0	0	0	0	0	0	0	0	0	0	0	0	0	0	0	0	0	0	0	0	0	0	0	0	0	0	0	0	0	0	0	0	0	0	0	0	0	0	0	0
214606	G	T,C,A	CDR20291_0165	None	putative lantibiotic ABC transporter, ATP-binding protein	False	p.Pro29Leu,p.Pro29Arg,p.Pro29Gln	0	0	0	0	0	0	0	0	0	0	0	0	0	0	0	0	0	0	0	0	0	0	0	0	0	0	0	0	0	0	0	0	0	0	0	0	0	0	0	0	0	0
226940	C	A,T,G	CDR20291_0175	None	putative amino acid transporter	False	p.Asp244Glu,p.Asp244Glu,p.Asp244Asp	0	0	0	0	0	0	0	0	0	0	0	0	0	0	0	0	0	0	0	0	0	0	0	0	0	0	0	0	0	0	0	0	0	0	0	0	0	0	0	0	0	0
255992	G	A,T,C	CDR20291_0200	None	putative oxidoreductase, acetyl-CoA synthase subunit	False	p.Ala224Val,p.Ala224Gly,p.Ala224Glu	0	0	0	0	0	0	0	0	0	0	0	0	0	0	0	0	0	0	0	0	0	0	0	0	0	0	0	0	0	0	0	0	0	0	0	0	0	0	0	0	0	0
257041	C	T,A,G	CDR20291_0201	None	putative uncharacterized protein	True	p.Ala87Glu,p.Ala87Gly,p.Ala87Val	1	1	1	1	1	1	1	1	1	1	1	1	1	1	1	1	0	0	0	0	0	0	0	0	0	0	0	0	0	0	0	0	0	0	0	0	0	0	0	0	0	0
278843	A	G,C,T	CDR20291_0220	purH	putative uncharacterized protein	False	p.Ile505Met,p.Ile505Ile,p.Ile505Ile	0	0	0	0	0	0	0	0	0	0	0	0	0	0	0	0	0	0	0	0	0	0	0	0	0	0	0	0	0	0	0	0	0	0	1	0	0	0	0	0	0	0
294048	C	T,A,G	CDR20291_0238	fliD	bifunctional purine biosynthesis protein	False	p.Phe132Leu,p.Phe132Leu,p.Phe132Phe	0	0	0	0	0	0	0	0	0	0	0	0	0	0	0	0	0	0	0	0	0	0	0	0	0	0	0	0	0	0	0	0	0	0	0	0	0	0	0	0	0	0
300593	T	G,C,A	CDR20291_0242	None	flagellar cap protein	False	p.Leu616Leu,p.Leu616Leu,p.Leu616Leu	0	0	0	0	0	0	0	0	0	0	0	0	0	0	0	0	0	0	0	0	0	0	0	0	0	0	0	0	0	0	0	0	0	0	0	0	0	1	0	0	1	0
305231	A	G,C	CDR20291_0246	None	glycosyl transferase family 2	False	p.Met52Leu,p.Met52Val	0	0	0	0	0	0	0	0	0	0	0	0	0	0	0	0	0	0	0	0	0	0	0	0	0	0	0	0	0	0	0	0	0	0	0	0	0	0	0	0	0	0
308830	A	G,C			putative ornithine cyclodeaminase	False		0	0	0	0	0	0	0	0	0	0	0	0	0	0	0	0	0	0	0	0	0	0	0	0	0	0	0	0	1	0	0	0	0	0	0	0	0	0	0	0	0	0
311236	G	T,A	CDR20291_0252	fliG		False	p.Gly29Asp,p.Gly29Val	0	0	0	0	0	0	0	0	0	0	0	0	0	0	0	0	0	0	0	0	0	0	0	0	0	0	0	0	0	0	0	0	0	0	0	0	0	0	0	0	0	0
343120	A	G,T	CDR20291_0286	None	flagellar motor switch protein	False	p.Ile463Met,p.Ile463Ile	0	0	0	0	0	0	0	0	0	0	0	0	0	0	0	0	0	0	0	0	0	0	0	0	0	0	0	0	0	0	0	0	0	0	0	0	0	0	0	0	0	0
348877	G	T,C,A	CDR20291_0294	None	putative transcription antiterminator	False	p.Trp93*,p.Trp93Ser,p.Trp93Leu	0	0	0	0	0	0	0	0	0	0	0	0	0	0	0	0	0	0	0	0	0	0	0	0	0	0	0	0	0	0	0	0	0	0	0	0	0	0	0	0	0	0
356595	G	T,A	CDR20291_0300	None	putative peptidase	False	p.Glu254*,p.Glu254Lys	0	0	0	0	0	0	0	0	0	0	0	0	0	0	0	0	0	0	0	0	0	0	0	0	0	0	0	0	0	0	0	0	0	0	0	0	0	0	0	0	0	0
358086	G	T,C,A			putative biotin synthase	False		0	0	0	0	0	0	0	0	0	0	0	0	0	0	0	0	0	0	0	0	0	0	0	0	0	0	0	0	0	0	0	0	0	0	0	0	0	0	0	0	0	0
369122	G	T,C,A				False	p.Thr29Ile,p.Thr29Arg,p.Thr29Lys	0	0	0	0	0	0	0	0	0	0	0	0	0	0	0	0	0	0	0	0	0	0	0	0	0	0	0	0	0	0	0	0	0	0	0	0	0	0	0	0	3	0
377484	G	A,T	CDR20291_0318	None		False	p.Gly573Asp,p.Gly573Val	0	0	0	0	0	0	0	0	0	0	0	0	0	0	0	0	0	0	0	0	0	0	0	0	0	0	0	0	0	0	0	0	0	0	0	0	0	0	0	0	0	0
384944	A	C,G,T	CDR20291_0321	None	putative heavy-metal-transporting ATPase	False	p.Asn254Lys,p.Asn254Lys,p.Asn254Asn	0	0	0	0	0	0	0	0	0	0	0	0	0	0	0	0	0	0	0	0	0	0	0	0	0	0	0	0	0	0	0	0	0	0	0	0	0	0	0	0	0	0
388794	C	T,G,A	CDR20291_0325	None	putative ABC transporter, permease protein	False	p.Arg120Leu,p.Arg120Pro,p.Arg120Gln	0	0	0	0	0	0	0	0	0	0	0	0	0	0	0	0	0	0	0	0	0	0	0	0	0	0	0	0	0	0	0	0	0	0	0	0	0	0	0	0	0	0
410749	C	A,T,G	CDR20291_0342	None	two-component response regulator	False	p.Gly305Cys,p.Gly305Arg,p.Gly305Ser	0	0	0	0	0	0	0	0	0	0	0	0	0	0	0	0	0	0	0	0	0	0	0	0	0	0	0	0	0	0	0	0	0	2	0	0	0	0	0	0	0	0
413090	G	T,C	CDR20291_0344	None	ABC transporter, permease protein	True	p.Glu90*,p.Glu90Gln	0	0	0	0	0	0	0	0	0	0	0	0	0	0	0	0	0	1	0	1	0	0	0	0	0	0	0	0	0	0	0	0	0	0	0	0	0	0	0	0	0	0
419543	T	C,G,A	CDR20291_0347	None	two-component response regulator	False	p.Thr55Ser,p.Thr55Ala,p.Thr55Pro	0	0	0	0	0	0	0	0	0	0	0	0	0	0	0	0	0	0	0	0	0	0	0	0	0	0	1	0	0	0	0	0	0	0	0	0	0	0	0	0	0	0
421497	T	A,G,C			hypothetical protein	False		0	0	0	0	0	0	0	0	0	0	0	0	0	0	0	0	0	0	0	0	0	0	0	0	0	0	0	0	0	0	0	0	0	0	0	0	0	0	0	0	0	0
430361	C	A,G,T	CDR20291_0359	bglF		False	p.Asn262Lys,p.Asn262Lys,p.Asn262Asn	0	0	0	0	0	0	0	0	0	0	0	0	0	0	0	0	0	0	0	0	0	0	0	0	0	0	0	0	0	0	0	0	0	0	0	0	0	0	0	0	0	0
445547	G	T,A,C	CDR20291_0371	etfB1	PTS system, beta-glucoside-specific IIabc component	False	p.Gly254Ser,p.Gly254Arg,p.Gly254Cys	0	0	0	0	0	0	0	0	0	0	0	0	0	0	0	0	0	0	0	0	0	0	0	0	0	0	0	0	0	0	0	0	0	0	0	0	0	0	0	0	0	2
452419	C	T,A,G	CDR20291_0377	None	electron transfer flavoprotein beta-subunit	True	p.Thr366Asn,p.Thr366Ser,p.Thr366Ile	0	0	0	0	0	0	0	0	0	0	0	0	0	0	0	0	0	1	0	1	0	0	0	0	0	0	0	0	0	0	0	0	0	0	0	0	0	0	0	0	0	0
456849	C	A,G,T	CDR20291_0381	None	transposase-like protein b	False	p.Ser125Arg,p.Ser125Arg,p.Ser125Ser	0	0	0	0	0	0	0	0	0	0	0	0	0	0	0	0	0	0	0	0	0	0	0	0	0	0	0	0	0	0	0	0	0	0	0	0	0	0	0	0	0	0
457644	C	T,A,G			cell surface protein	True		1	0	0	0	0	1	0	0	0	1	0	0	1	0	1	0	0	0	0	0	0	0	0	0	0	0	0	0	0	0	0	0	0	0	0	0	0	0	0	0	0	0
461261	G	T,A	CDR20291_0384	rocR		False	p.Ser144Asn,p.Ser144Ile	0	0	0	0	0	0	0	0	0	0	0	0	0	0	0	0	0	0	0	0	0	0	0	0	0	0	0	0	0	0	0	0	0	0	0	0	0	0	0	0	0	0
463114	G	T,A,C	CDR20291_0385	None	putative arginine utilization sigma-54 dependent regulatory protein	False	p.Asp219Asn,p.Asp219His,p.Asp219Tyr	0	0	0	0	0	0	0	0	0	0	0	0	0	0	0	0	0	0	0	0	0	0	0	0	0	0	0	0	0	0	0	0	0	0	0	0	0	0	0	0	1	0
478368	C	A,G,T	CDR20291_0397	None	putative oxidoreductase	False	p.Gly478*,p.Gly478Arg,p.Gly478Arg	0	0	0	0	0	0	0	0	0	0	0	0	0	0	0	0	0	0	0	0	0	0	0	0	0	0	0	0	0	0	0	0	0	0	0	0	0	0	0	0	0	0
480464	G	T,C,A	CDR20291_0398	None	putative antibiotic resistance ABC transporter, ATP-binding protein	False	p.Glu112*,p.Glu112Lys,p.Glu112Gln	0	0	0	0	0	0	0	0	0	0	0	0	0	0	0	0	0	0	0	0	0	0	0	0	0	0	0	0	0	0	0	0	0	0	0	0	0	0	0	0	0	0
483174	A	C,G,T	CDR20291_0401	None	putative membrane protein	False	p.Asn113Thr,p.Asn113Ser,p.Asn113Ile	0	0	0	0	0	0	0	0	0	0	0	0	0	0	0	0	0	0	0	0	0	0	0	0	0	0	0	0	0	0	0	0	0	0	0	0	0	0	0	0	0	0
487402	A	C,T,G	CDR20291_0403	None	ABC transporter, permease protein	False	p.Asn40Lys,p.Asn40Lys,p.Asn40Asn	0	0	0	0	0	0	0	0	0	0	0	0	0	0	0	0	0	0	0	0	0	0	0	0	0	0	0	0	0	0	0	0	0	0	0	0	0	0	0	2	0	0
511506	C	A,T,G	CDR20291_0425	None	two-component response regulator	False	p.Val100Leu,p.Val100Leu,p.Val100Ile	0	0	0	0	0	0	0	0	0	0	0	0	0	0	0	0	0	0	0	0	0	0	0	0	0	0	0	0	0	0	0	0	0	0	0	0	0	0	0	0	0	0
511515	C	A,T,G	CDR20291_0425	None	ABC transporter, permease protein	False	p.Gly97Cys,p.Gly97Arg,p.Gly97Ser	0	0	0	0	0	0	0	0	0	0	0	0	0	0	0	0	0	0	0	0	0	0	0	0	0	0	0	0	0	0	0	0	0	0	0	0	0	0	0	0	0	0
515143	C	A,G,T	CDR20291_0429	None	ABC transporter, permease protein	False	p.Glu62*,p.Glu62Gln,p.Glu62Lys	0	0	0	0	0	0	0	0	0	0	0	0	0	0	0	0	0	0	0	0	0	0	0	0	0	0	0	0	0	0	0	0	0	0	0	0	0	0	0	0	0	0
517278	C	A,T			two-component response regulator	False		0	0	0	0	0	0	0	0	0	0	0	0	0	0	0	0	0	0	0	0	0	0	0	0	0	0	0	0	0	0	0	0	0	0	0	0	0	0	0	0	0	0
524849	G	T,A	CDR20291_0439	None		False	p.Gly397Ser,p.Gly397Cys	0	0	0	0	0	0	0	0	0	0	0	0	0	0	0	0	0	0	0	0	0	0	0	0	0	0	0	0	0	0	0	0	0	0	0	0	0	0	0	0	0	0
535055	C	A,G,T	CDR20291_0444	None	sensor histidine kinase	False	p.Ala14Asp,p.Ala14Gly,p.Ala14Val	0	0	0	0	0	0	0	0	0	0	0	0	0	0	0	0	0	0	0	0	0	0	0	0	0	0	0	0	0	0	0	0	0	0	0	0	0	0	0	0	0	0
548410	C	A,T	CDR20291_0451	None	putative membrane protein	False	p.Met1?,p.Met1?	0	0	0	0	0	0	0	0	0	0	0	0	0	0	0	0	0	0	0	0	0	0	0	0	0	0	0	0	0	0	0	0	0	0	0	0	0	0	0	0	0	0
548649	G	A,T,C			putative aminobenzoyl-glutamate transporter	False		0	0	0	0	0	0	0	0	0	0	0	0	0	0	0	0	0	0	0	0	0	0	0	0	0	0	0	0	0	0	0	0	0	0	0	0	0	0	0	0	0	0
552400	T	G,C,A				False		0	0	0	0	0	0	0	0	0	0	0	0	0	0	0	0	0	0	0	0	0	0	0	0	0	0	0	0	0	0	0	0	0	0	0	0	0	0	0	0	0	0
556382	C	A,T,G,*	CDR20291_0459	cheC		False	p.Ala76Glu,p.Ala76Gly,p.Ala76Val	0	0	0	0	0	0	0	0	0	0	0	0	0	0	0	0	0	0	0	0	0	0	0	0	0	0	0	0	0	0	0	0	0	0	0	0	0	0	0	0	0	0
561011	T	C,A,G	CDR20291_0464	cheA	chemotaxis protein CheC	False	p.Tyr81Asn,p.Tyr81His,p.Tyr81Asp	0	0	0	0	0	0	0	0	0	0	0	0	0	0	0	0	0	0	0	0	0	0	0	0	0	0	0	0	0	0	0	0	0	0	0	0	0	0	0	0	0	0
563962	A	C,G,T	CDR20291_0466	cheR	chemotaxis protein	False	p.Ser191Arg,p.Ser191Gly,p.Ser191Cys	0	0	0	0	0	0	0	0	0	0	0	0	0	0	0	0	1	0	1	0	0	0	0	0	0	0	0	0	0	0	0	0	0	0	0	0	0	0	0	0	0	0
567362	T	G,C	CDR20291_0470	None	chemotaxis protein methyltransferase	False	p.Ser139Pro,p.Ser139Ala	0	0	0	0	0	0	0	0	0	0	0	0	0	0	0	0	0	0	0	0	0	0	0	0	0	0	0	0	0	0	0	0	0	0	0	0	0	0	0	0	0	0
567464	G	T,C,A	CDR20291_0470	None	putative lipoprotein	False	p.Glu173*,p.Glu173Lys,p.Glu173Gln	0	0	0	0	0	0	0	0	0	0	0	0	0	0	0	0	0	0	0	0	0	0	0	0	0	0	0	0	0	0	0	0	0	0	0	0	0	0	0	0	0	0
569268	T	*,C,G,A	CDR20291_0472	None	putative lipoprotein	False	p.Ser89Thr,p.Ser89Pro,p.Ser89Ala	0	0	0	0	0	0	0	0	0	0	0	0	0	0	0	0	0	0	0	0	0	0	0	0	0	0	0	0	0	0	0	0	0	0	0	0	0	0	0	0	0	0
579716	G	A,T,C	CDR20291_0482	None	putative penicillin-binding protein repressor	False	p.Gly73Glu,p.Gly73Ala,p.Gly73Val	0	0	0	0	0	0	0	0	0	0	0	0	0	0	0	0	0	0	0	0	0	0	0	0	0	0	0	0	0	0	0	0	0	0	0	0	0	0	0	0	0	0
580661	T	C,A,G	CDR20291_0482	None	putative phosphoribulokinase/uridine kinase	False	p.Ile388Lys,p.Ile388Thr,p.Ile388Arg	0	0	0	0	0	0	0	0	0	0	0	0	0	0	0	0	0	0	0	0	0	0	0	0	0	0	0	0	0	0	0	0	0	0	0	0	0	0	0	0	0	0
580680	G	A,T	CDR20291_0482	None	putative phosphoribulokinase/uridine kinase	False	p.Gln394His,p.Gln394Gln	0	0	0	0	0	0	0	0	0	0	0	0	0	0	0	0	0	0	0	0	0	0	0	0	0	0	0	0	0	0	0	0	0	0	0	0	0	0	0	0	0	0
588167	C	A,G,T	CDR20291_0488	None	putative phosphoribulokinase/uridine kinase	False	p.Pro201His,p.Pro201Arg,p.Pro201Leu	0	0	0	0	0	0	0	0	0	0	0	0	0	0	0	0	0	0	0	0	0	0	0	0	0	0	0	0	0	0	0	0	0	0	0	0	0	0	0	0	0	0
591129	A	G,C,T			putative iron-sulfur cluster protein	False	p.Asn37Thr,p.Asn37Ser,p.Asn37Ile	0	0	0	0	0	0	0	0	0	0	0	0	0	0	0	0	0	0	0	0	0	0	0	0	0	0	0	0	0	0	0	0	0	0	0	0	0	0	0	0	0	0
596465	A	G,T,*				False		0	0	0	0	0	0	0	0	0	0	0	0	0	0	0	0	0	0	0	0	0	0	0	0	0	0	0	0	0	0	0	0	0	0	0	1	0	0	0	0	0	0
597231	T	G,C,A	CDR20291_0495	None		False	p.Leu198Met,p.Leu198Val,p.Leu198Leu	0	0	0	0	0	0	0	0	0	0	0	0	0	0	0	0	0	0	0	0	0	0	0	0	0	0	0	0	0	0	0	0	0	0	0	0	0	0	0	0	0	0
597713	A	C,G,T	CDR20291_0496	None	conserved hypothetical protein	False	p.Ile104Leu,p.Ile104Val,p.Ile104Leu	0	0	0	0	0	0	0	0	0	0	0	0	0	0	0	0	0	0	0	0	0	0	0	0	0	0	0	0	0	0	0	0	0	0	0	0	0	0	0	0	0	0
623910	C	A,G,T			conserved hypothetical protein	False	p.Ser291Tyr,p.Ser291Cys,p.Ser291Phe	0	0	0	0	0	0	0	0	0	0	0	0	0	0	0	0	0	0	0	0	0	0	0	0	0	0	0	0	0	0	0	0	0	0	0	0	0	0	0	0	0	0
626683	A	C,G,T	CDR20291_0515	None		False	p.Ile503Leu,p.Ile503Val,p.Ile503Phe	0	0	0	0	0	0	0	0	0	0	0	0	0	0	0	0	0	0	0	0	0	0	0	0	0	0	0	0	0	0	0	0	0	0	0	0	0	0	0	0	0	0
633794	A	T,G,C			hypothetical protein	True		0	0	0	0	0	0	0	0	0	0	0	0	0	0	0	0	0	0	2	0	0	0	0	0	0	0	0	0	0	0	0	0	0	0	0	0	0	0	0	0	0	0
633912	A	C,G				False		0	0	0	0	0	0	0	0	0	0	0	0	0	0	0	0	0	0	0	0	0	0	0	0	0	0	0	0	0	0	0	0	0	0	0	0	0	0	0	0	0	0
636830	G	T,A,C	CDR20291_0520	None		False	p.Met47Ile,p.Met47Ile,p.Met47Ile	0	0	0	0	0	0	0	0	0	0	0	0	0	0	0	0	0	0	0	0	0	0	0	0	0	0	0	0	0	0	0	0	0	0	0	0	0	0	0	0	0	0
643460	T	A,C,G			conserved hypothetical protein	False		0	0	0	0	0	0	0	0	0	0	0	0	0	0	0	0	0	0	0	0	0	0	0	0	0	0	0	0	0	0	0	0	0	0	0	0	0	0	0	0	0	0
648017	C	T,G,A	CDR20291_0531	None		False	p.Ser149*,p.Ser149*,p.Ser149Leu	0	0	0	0	0	0	0	0	0	0	0	0	0	0	0	0	0	0	0	0	0	0	0	0	0	0	0	0	0	0	0	0	0	0	0	0	0	0	0	0	0	0
657548	A	C,G	CDR20291_0538	None	putative membrane-associated metalloprotease precursor	False	p.Thr137Thr,p.Thr137Thr	0	0	0	0	0	0	0	0	0	0	0	0	0	0	0	0	0	0	0	0	0	0	0	0	0	0	0	0	0	0	0	0	0	0	0	0	0	0	0	0	0	0
676553	C	A,G,T	CDR20291_0555	None	TetR-family transcriptional regulator	True	p.Thr251Asn,p.Thr251Ser,p.Thr251Ile	0	0	0	0	0	0	0	0	0	0	0	0	0	0	0	0	0	3	0	3	0	0	0	0	0	0	0	0	0	0	0	0	0	0	0	0	0	0	0	0	0	0
694181	C	A,G,T	CDR20291_0572	None	conserved hypothetical protein	False	p.Ala183Ala,p.Ala183Ala,p.Ala183Ala	0	0	0	0	0	0	0	0	0	0	0	0	0	0	0	0	0	0	0	0	0	0	0	0	0	0	0	0	0	0	0	0	0	0	0	0	0	0	0	0	0	0
699440	A	G,C,T	CDR20291_0576	None	putative peptidase	False	p.Met93Leu,p.Met93Val,p.Met93Leu	0	0	0	0	0	0	0	0	0	0	0	0	0	0	0	0	0	0	0	0	0	0	0	0	0	0	1	0	0	0	0	0	0	0	0	0	0	0	0	0	0	0
699662	C	G,A,T	CDR20291_0576	None	putative ABC transporter, permease protein	False	p.His167Asn,p.His167Asp,p.His167Tyr	0	0	0	0	0	0	0	0	0	0	0	0	0	0	0	0	0	0	0	0	0	0	0	0	0	0	0	0	0	0	0	0	0	0	0	0	0	0	0	0	0	0
717249	T	A,G,C	CDR20291_0584	tcdA	putative ABC transporter, permease protein	False	p.Ser419Thr,p.Ser419Pro,p.Ser419Ala	0	0	0	0	0	0	0	0	0	0	0	0	0	0	0	0	0	0	0	0	0	0	0	0	0	0	0	0	0	0	0	0	0	0	0	0	0	0	0	0	0	0
742861	C	A,T			toxin A	False		0	0	0	0	0	0	0	0	0	0	0	0	0	0	0	0	0	0	0	0	0	0	0	0	0	2	0	0	0	0	0	0	0	0	0	0	0	0	0	0	0	0
745059	G	A,T,C	CDR20291_0604	None		False	p.Met1?,p.Met1?,p.Met1?	0	0	0	0	0	0	0	0	0	0	0	0	0	0	0	0	0	0	0	0	0	0	0	0	0	0	0	0	0	0	0	0	0	0	0	0	0	0	0	0	0	0
745143	T	G,C,A	CDR20291_0604	None	putative uncharacterized protein	False	p.Asp29Glu,p.Asp29Glu,p.Asp29Asp	0	0	0	0	0	0	0	0	0	0	0	0	0	0	0	0	0	0	0	0	0	0	0	0	0	0	0	0	0	0	0	0	0	0	0	0	0	0	0	0	0	0
771284	G	T,A,C	CDR20291_0623	None	putative uncharacterized protein	True	p.Arg121Lys,p.Arg121Thr,p.Arg121Ile	0	0	0	0	0	0	0	0	0	0	0	0	0	0	0	0	0	0	0	0	0	1	1	0	0	0	0	0	0	0	0	0	0	0	0	0	0	0	0	0	0	0
775876	A	G,C,T	CDR20291_0626	pheT	putative cation transport protein	True	p.Lys544Thr,p.Lys544Arg,p.Lys544Ile	0	0	0	0	0	0	0	0	0	0	0	0	0	0	0	0	1	0	0	0	0	0	0	0	0	0	0	0	0	0	0	0	0	0	0	0	0	0	0	0	0	0
784891	C	T,A,G	CDR20291_0633	None	phenylalanyl-tRNA synthetase beta chain	False	p.Gln245*,p.Gln245Lys,p.Gln245Glu	0	0	0	0	0	0	0	0	0	0	0	0	0	0	0	0	0	0	0	0	0	0	0	0	0	0	0	0	0	0	0	0	0	0	0	0	0	0	0	0	0	0
823442	C	T,A,G,*	CDR20291_0664	hisK	putative signaling protein	False	p.Tyr256*,p.Tyr256*,p.Tyr256Tyr	0	0	0	0	0	0	0	0	0	0	0	0	0	0	0	0	0	0	0	0	0	0	0	0	0	0	0	0	0	0	0	0	0	0	0	0	0	0	0	0	0	0
827559	G	A,T			putative histidinol phosphatase	False		0	0	0	0	0	0	0	0	0	0	0	0	0	0	0	0	0	0	0	0	0	0	0	0	0	0	0	0	0	0	0	0	0	0	0	0	0	0	0	0	0	0
828739	G	T,A,C	CDR20291_0669	glpK1		False	p.Asp320Asn,p.Asp320His,p.Asp320Tyr	0	0	0	0	0	0	0	0	0	0	0	0	0	0	0	0	0	0	0	0	0	0	0	0	0	0	0	0	0	0	0	0	0	0	0	0	0	0	0	0	0	0
843529	A	G,C,T	CDR20291_0680	None	glycerol kinase	False	p.Gln84His,p.Gln84His,p.Gln84Gln	0	0	0	0	0	0	0	0	0	0	0	0	0	0	0	0	0	0	0	0	0	0	0	0	0	0	0	0	0	0	0	0	0	0	0	0	0	0	0	0	0	0
854495	T	G,C	CDR20291_0687	plfB	amino acid ABC transporter, ATP-binding protein	False	p.Ile233Met,p.Ile233Ile	0	0	0	0	0	0	0	0	0	0	0	0	0	0	0	0	0	0	0	0	0	0	0	0	0	0	0	0	0	0	0	0	0	0	0	0	0	0	0	0	0	0
855439	A	C,G,T			formate acetyltransferase	False		0	0	0	0	0	0	0	0	0	0	0	0	0	0	0	0	0	0	0	0	0	0	0	0	0	0	0	0	0	0	0	0	0	0	0	0	0	0	0	0	0	0
873202	T	A,C,G	CDR20291_0705	None		False	p.Leu206*,p.Leu206*,p.Leu206Ser	0	0	0	0	0	0	0	0	0	0	0	0	0	0	0	0	0	0	3	0	0	0	0	0	0	0	0	0	0	0	0	0	0	0	0	0	0	0	0	0	0	0
874776	G	T,C,A	CDR20291_0706	None	LacI-family transcriptional regulator	False	p.Arg267Lys,p.Arg267Thr,p.Arg267Ile	0	0	0	0	0	0	0	0	0	0	0	0	0	0	0	0	0	0	0	0	0	0	0	0	0	0	0	0	0	0	0	0	0	0	0	0	0	0	0	0	0	0
879564	C	A,G,T	CDR20291_0712	None	putative membrane protein	False	p.Gly688Cys,p.Gly688Arg,p.Gly688Ser	0	0	0	0	0	0	0	0	0	0	0	0	0	0	0	0	0	0	0	0	0	0	0	0	0	0	0	0	0	0	0	0	0	0	0	0	0	0	0	0	0	0
879605	G	A,T,C	CDR20291_0712	None	penicillin-binding protein	False	p.Thr674Ile,p.Thr674Ser,p.Thr674Asn	0	0	0	0	0	0	0	0	0	0	0	0	0	0	0	0	0	0	0	0	0	0	0	0	0	1	1	1	1	0	1	1	1	0	0	1	1	0	1	1	0	0
879623	C	T,A,G	CDR20291_0712	None	penicillin-binding protein	False	p.Ser668Ile,p.Ser668Thr,p.Ser668Asn	0	0	0	0	0	0	0	0	0	0	0	0	0	0	0	0	0	0	0	0	0	0	0	0	0	0	0	0	0	0	0	0	0	0	0	0	0	0	0	0	0	0
879963	C	T,G,A,*	CDR20291_0712	None	penicillin-binding protein	False	p.Ala555Ser,p.Ala555Pro,p.Ala555Thr	0	0	0	0	0	0	0	0	0	0	0	0	0	0	0	0	1	0	1	0	0	0	0	0	0	0	0	0	0	0	0	0	0	0	0	0	0	0	0	0	0	0
879999	G	T,A,C	CDR20291_0712	None	penicillin-binding protein	False	p.Leu543Phe,p.Leu543Val,p.Leu543Ile	0	0	0	0	0	0	0	0	0	0	0	0	0	0	0	0	0	0	0	0	0	0	0	0	0	0	0	0	0	0	0	0	0	0	0	0	0	0	0	0	0	0
880007	C	T,A,G	CDR20291_0712	None	penicillin-binding protein	False	p.Arg540Leu,p.Arg540Pro,p.Arg540His	0	0	0	0	0	0	0	0	0	0	0	0	0	0	0	0	0	0	0	0	0	0	0	0	0	1	0	0	0	0	0	0	0	0	0	0	0	0	0	0	0	0
894549	A	G,C,T	CDR20291_0727	None	penicillin-binding protein	False	p.Asp176Glu,p.Asp176Glu,p.Asp176Asp	0	0	0	0	0	0	0	0	0	0	0	0	0	0	0	0	0	0	0	0	0	0	0	0	0	0	0	0	0	0	0	0	0	0	0	0	0	0	0	0	0	0
912009	A	G,C,T	CDR20291_0742	None	LacI-family transcriptional regulator	False	p.Asn470His,p.Asn470Asp,p.Asn470Tyr	0	0	0	0	0	0	0	0	0	0	0	0	0	0	0	0	0	0	0	0	0	0	0	0	0	0	0	0	0	0	0	0	0	0	0	0	0	0	0	0	0	0
912335	G	T,A,C	CDR20291_0742	None	putative signaling protein	False	p.Lys578Asn,p.Lys578Asn,p.Lys578Lys	0	0	0	0	0	0	0	0	0	0	0	0	0	0	0	0	0	0	0	0	0	0	0	0	0	0	0	0	0	0	0	0	0	0	0	0	0	0	0	0	0	0
912359	T	A,G,C	CDR20291_0742	None	putative signaling protein	False	p.Ala586Ala,p.Ala586Ala,p.Ala586Ala	0	0	0	0	0	0	0	0	0	0	0	0	0	0	0	0	0	0	0	0	0	0	0	0	0	0	0	0	0	0	0	0	0	0	0	0	0	0	0	0	0	0
917240	G	T,A,C	CDR20291_0747	None	putative signaling protein	False	p.Val449Ile,p.Val449Leu,p.Val449Phe	0	0	0	0	0	0	0	0	0	0	0	0	0	0	0	0	0	0	0	0	0	0	0	0	0	0	0	0	0	0	0	0	0	0	0	0	0	0	0	0	0	0
918790	G	T,C,A	CDR20291_0748	None	PTS system, IIabc component	False	p.Val236Ile,p.Val236Leu,p.Val236Leu	0	0	0	0	0	0	0	0	0	0	0	0	0	0	0	0	0	0	0	0	0	0	0	0	0	0	0	0	0	0	0	0	0	0	0	0	0	0	0	0	0	0
918899	C	T,A,G	CDR20291_0748	None	putative 6-phospho-beta-glucosidase	False	p.Thr272Lys,p.Thr272Arg,p.Thr272Ile	0	0	0	0	0	0	0	0	0	0	0	0	0	0	0	0	0	0	0	0	0	0	0	0	0	0	0	0	0	0	0	0	0	0	0	0	0	0	0	0	0	0
920581	G	A,T			putative 6-phospho-beta-glucosidase	False		0	0	0	0	0	0	0	0	0	0	0	0	0	0	0	0	0	0	0	0	0	0	0	0	0	0	0	0	0	0	0	0	0	0	0	0	0	1	0	0	1	0
935725	C	T,A,G,*	CDR20291_0763	None		True	p.Ser356Tyr,p.Ser356Cys,p.Ser356Phe	1	1	1	1	1	1	1	1	1	1	1	1	1	1	1	1	0	0	0	0	0	0	0	0	0	0	0	0	0	0	0	0	0	0	0	0	0	0	0	0	0	0
935827	C	A,T,G	CDR20291_0763	None	putative aconitase/3-isopropylmalate dehydratase	False	p.Ala390Glu,p.Ala390Gly,p.Ala390Val	0	0	0	0	0	0	0	0	0	0	0	0	0	0	0	0	0	0	0	0	0	0	0	0	0	0	0	0	0	0	0	0	0	0	0	0	0	0	0	0	0	0
954568	G	T,A,C	CDR20291_0783	oppB	putative aconitase/3-isopropylmalate dehydratase	False	p.Ser251Ser,p.Ser251Ser,p.Ser251Ser	0	0	0	0	0	0	0	0	0	0	0	0	0	0	0	0	0	0	0	0	0	0	0	0	0	0	0	0	0	0	0	0	0	0	0	0	0	0	0	0	0	0
956962	A	G,T,C	CDR20291_0785	oppA	oligopeptide ABC transporter, permease protein	False	p.Ile385Leu,p.Ile385Val,p.Ile385Leu	0	0	0	0	0	0	0	0	0	0	0	0	0	0	0	0	0	0	0	0	0	0	0	0	0	0	0	0	0	0	0	0	0	0	0	0	0	0	0	0	0	0
968713	A	G,T,C	CDR20291_0795	None	oligopeptide ABC transporter, substrate-binding lipoprotein	False	p.Asp155Ala,p.Asp155Gly,p.Asp155Val	0	0	0	0	0	0	0	0	0	0	0	0	0	0	0	0	0	0	0	0	0	0	0	0	0	0	0	0	0	0	0	0	0	0	0	0	0	0	0	0	0	0
974441	G	T,C	CDR20291_0801	maa	putative exported protein	False	p.Glu184*,p.Glu184Gln	0	0	0	0	0	0	0	0	0	0	0	0	0	0	0	0	0	0	0	0	0	0	0	0	0	0	0	0	0	0	0	0	0	0	0	0	0	0	1	0	0	0
976363	G	T,A	CDR20291_0803	None	maltose O-acetyltransferase	False	p.Ser53Ser,p.Ser53Ser	0	0	0	0	0	0	0	0	0	0	0	0	0	0	0	0	0	0	0	0	0	0	0	0	0	0	0	0	0	0	0	0	0	0	0	0	0	0	0	0	0	0
1000205	C	T,A,G	CDR20291_0820	speE	ABC transporter, ATP-binding protein	True	p.His266Asn,p.His266Asp,p.His266Tyr	0	0	0	0	0	0	0	0	0	0	0	0	0	0	0	0	0	0	1	0	0	0	0	0	0	0	0	0	0	0	0	0	0	0	0	0	0	0	0	0	0	0
1002177	G	T,A,C	CDR20291_0823	None	spermidine synthase	False	p.Gly68Arg,p.Gly68Arg,p.Gly68Trp	0	0	0	0	0	0	0	0	0	0	0	0	0	0	0	0	0	0	0	0	0	0	0	0	0	0	0	0	0	0	0	0	0	0	0	2	0	0	0	0	0	0
1005111	G	T,A,C	CDR20291_0824	None	iron-dependent hydrogenase	False	p.Gly463Asp,p.Gly463Ala,p.Gly463Val	0	0	0	0	0	0	0	0	0	0	0	0	0	0	0	0	0	0	0	0	0	0	0	0	0	0	0	0	0	0	0	0	0	0	0	0	0	0	0	0	0	0
1023240	A	G,C,T	CDR20291_0839	None	iron-dependent hydrogenase	False	p.Gln17Pro,p.Gln17Arg,p.Gln17Leu	0	0	0	0	0	0	0	0	0	0	0	0	0	0	0	0	0	0	0	0	0	0	0	0	0	0	0	0	0	1	0	0	0	0	0	0	0	0	0	0	0	0
1026853	G	A,T,C	CDR20291_0842	leuA	putative 30S ribosomal protein S1	False	p.Glu189Asp,p.Glu189Asp,p.Glu189Glu	0	0	0	0	0	0	0	0	0	0	0	0	0	0	0	0	1	0	1	0	0	0	0	0	0	0	0	0	0	0	0	0	0	0	0	0	0	0	0	0	0	0
1027769	G	A,T,C	CDR20291_0842	leuA	2-isopropylmalate synthase	False	p.Ala495Thr,p.Ala495Pro,p.Ala495Ser	0	0	0	0	0	0	0	0	0	0	0	0	0	0	0	0	0	0	0	0	0	0	0	0	0	0	0	0	0	0	0	0	0	0	0	0	0	0	0	0	0	0
1029290	G	C,A,T	CDR20291_0844	leuD	2-isopropylmalate synthase	False	p.Gly5*,p.Gly5Arg,p.Gly5Arg	0	0	0	0	0	0	0	0	0	0	0	0	0	0	0	0	0	0	0	0	0	0	0	0	0	0	0	0	0	0	0	0	0	0	0	2	0	0	0	0	0	0
1056369	C	A,T	CDR20291_0866	nagA	3-isopropylmalate dehydratase small subunit	False	p.Thr75Lys,p.Thr75Ile	0	0	0	0	0	0	0	0	0	0	0	0	0	0	0	0	0	0	0	0	0	0	0	0	0	0	0	0	0	0	0	0	0	0	0	0	0	0	0	0	0	0
1077694	C	T,A,G	CDR20291_0883	potD	N-acetylglucosamine-6-phosphate deacetylase	False	p.Ser233Tyr,p.Ser233Cys,p.Ser233Phe	0	0	0	0	0	0	0	0	0	0	0	0	0	0	0	0	0	0	0	0	0	0	0	0	0	0	0	0	0	0	0	0	0	0	0	0	0	0	0	0	0	0
1087986	C	A,G,T			spermidine/putrescine ABC transporter, substrate-binding lipoprotein	False		0	0	0	0	0	0	0	0	0	0	0	0	0	0	0	0	0	0	0	0	0	0	0	0	0	0	0	0	0	0	0	0	0	0	0	0	0	0	0	0	0	0
1102707	C	A,T,G	CDR20291_0895	None		False	p.Ser139Tyr,p.Ser139Cys,p.Ser139Phe	0	0	0	0	0	0	0	0	0	0	0	0	0	0	0	0	0	0	0	0	0	0	0	0	0	0	0	0	0	0	0	0	0	0	0	0	0	0	0	0	0	0
1116866	G	T,C,A			conserved hypothetical protein	False	p.Ala53Thr,p.Ala53Pro,p.Ala53Ser	1	1	1	1	1	1	1	1	1	1	1	1	1	1	1	1	1	1	1	1	1	1	1	0	1	1	1	1	1	1	1	1	1	1	1	1	1	1	1	1	1	1
1118329	C	T,A,G	CDR20291_0902	pepT		False	p.Pro160Thr,p.Pro160Ala,p.Pro160Ser	0	0	0	0	0	0	0	0	0	0	0	0	0	0	0	0	0	0	0	0	0	0	0	0	0	0	0	0	0	0	0	0	0	0	0	0	0	0	0	0	0	0
1129559	A	G,C,T			peptidase T	False		0	0	0	0	0	0	0	0	0	0	0	0	0	0	0	0	0	0	0	0	0	0	0	0	0	0	0	0	0	0	0	0	0	0	0	0	0	0	0	0	0	0
1133264	C	A,G	CDR20291_0917	None		False	p.Thr150Asn,p.Thr150Ser	0	0	0	0	0	0	0	0	0	0	0	0	0	0	0	0	0	0	0	0	0	0	0	0	0	0	0	0	0	0	0	0	0	0	0	0	0	0	0	0	0	0
1140826	C	A,G,T	CDR20291_0927	None	conserved hypothetical protein	False	p.Met279Ile,p.Met279Ile,p.Met279Ile	0	0	0	0	0	0	0	0	0	0	0	0	0	0	0	0	0	0	0	0	0	0	0	0	0	0	0	0	0	0	0	0	0	0	0	0	0	0	0	0	0	0
1145936	C	A,T,G	CDR20291_0932	None	putative polysaccharide biosynthesis/sporulation protein	False		0	0	0	0	0	0	0	0	0	0	0	0	0	0	0	0	0	0	0	0	0	0	0	0	0	0	0	0	0	0	0	0	0	0	0	0	0	0	0	0	0	0
1157335	C	A,T,G	CDR20291_0944	None	GntR-family transcriptional regulator	False	p.Thr184Asn,p.Thr184Ser,p.Thr184Ile	0	0	0	0	0	0	0	0	0	0	0	0	0	0	0	0	0	0	0	0	0	0	0	0	0	0	2	0	2	0	2	2	2	0	0	2	2	0	0	0	0	0
1159469	T	C,G	CDR20291_0946	zupT	putative membrane protein	False	p.Phe42Leu,p.Phe42Val	0	0	0	0	0	0	0	0	0	0	0	0	0	0	0	0	0	0	0	0	0	0	0	0	0	0	0	0	0	0	0	0	0	0	0	0	0	0	0	0	0	0
1160485	G	T,A,C	CDR20291_0947	None	zinc transporter	False	p.Val78Ile,p.Val78Leu,p.Val78Leu	0	0	0	0	0	0	0	0	0	0	0	0	0	0	0	0	0	0	0	0	0	0	0	0	0	0	0	0	0	0	0	0	0	0	0	0	0	0	0	0	0	0
1177635	A	C,T,G	CDR20291_0961	None	putative membrane protein	False	p.Ser67Ala,p.Ser67Pro,p.Ser67Thr	0	0	0	0	0	0	0	0	0	0	0	0	0	0	0	0	0	0	0	0	0	0	0	0	0	0	0	0	0	0	0	0	0	0	0	0	0	0	0	0	0	0
1187241	C	A,T,G	CDR20291_0967	None	putative uncharacterized protein	False	p.Asp362Glu,p.Asp362Glu,p.Asp362Asp	0	0	0	0	0	0	0	0	0	0	0	0	0	0	0	0	0	0	0	0	0	0	0	0	0	0	0	0	0	0	0	0	0	0	0	0	0	0	0	0	0	1
1192175	A	T,C,G			putative solute-binding lipoprotein	False		0	0	0	0	0	0	0	0	0	0	0	0	0	0	0	0	0	0	0	0	0	0	0	0	0	0	0	0	0	0	0	0	0	0	0	0	0	0	0	0	0	0
1202866	C	G,A,T	CDR20291_0985	None		False	p.Leu497Ile,p.Leu497Val,p.Leu497Leu	0	0	0	0	0	0	0	0	0	0	0	0	0	0	0	0	1	0	1	0	0	0	0	0	0	0	0	0	0	1	0	0	0	1	1	0	0	0	0	0	0	0
1203554	C	T,A,G	CDR20291_0985	None	putative penicillin-binding protein	False	p.Ala726Glu,p.Ala726Gly,p.Ala726Val	0	0	0	0	0	0	0	0	0	0	0	0	0	0	0	0	1	0	1	0	0	0	0	0	0	0	0	0	0	0	0	0	0	0	0	0	0	0	0	0	0	0
1203710	C	A,G,T,*	CDR20291_0985	None	putative penicillin-binding protein	False	p.Ala778Glu,p.Ala778Gly,p.Ala778Val	0	0	0	0	0	0	0	0	0	0	0	0	0	0	0	0	0	0	0	0	0	0	0	0	0	0	0	0	0	0	0	0	0	0	0	0	0	0	0	0	0	0
1214485	T	C,G,A	CDR20291_0995	None	putative penicillin-binding protein	False	p.Ala526Ala,p.Ala526Ala,p.Ala526Ala	0	0	0	0	0	0	0	0	0	0	0	0	0	0	0	0	0	0	0	0	0	0	0	0	0	0	0	0	0	0	0	0	0	0	0	0	0	0	0	0	0	0
1230542	C	A,T	CDR20291_1011	None	radical SAM-superfamily protein	False	p.Ala75Ser,p.Ala75Thr	0	0	0	0	0	0	0	0	0	0	0	0	0	0	0	0	0	0	0	0	0	0	0	0	0	0	0	0	0	0	0	0	0	0	0	0	0	0	0	0	0	0
1232712	C	A,G,T	CDR20291_1013	None	conserved hypothetical protein	False	p.Thr66Asn,p.Thr66Ser,p.Thr66Ile	0	0	0	0	0	0	0	0	0	0	0	0	0	0	0	0	1	0	1	0	0	0	0	0	0	0	0	0	0	1	0	0	0	1	1	0	0	0	0	0	0	0
1233868	G	T,A,C	CDR20291_1015	fapR	conserved hypothetical protein	False	p.Glu141*,p.Glu141Lys,p.Glu141Gln	0	0	0	0	0	0	0	0	0	0	0	0	0	0	0	0	0	0	0	0	0	0	0	0	0	0	0	0	0	0	0	0	0	0	0	0	0	0	0	0	0	0
1258630	A	C,G	CDR20291_1041	xseA	DeoR-family transcriptional regulator (fatty acid and phospholipid biosynthesis regulator)	False	p.Gly373Gly,p.Gly373Gly	0	0	0	0	0	0	0	0	0	0	0	0	0	0	0	0	0	0	0	0	0	0	0	0	0	0	0	0	0	0	0	0	0	0	0	0	0	0	0	0	1	0
1261687	C	G,T,A	CDR20291_1045	dxs	exodeoxyribonuclease VII large subunit	False	p.Leu455Ile,p.Leu455Val,p.Leu455Phe	0	0	0	0	0	0	0	0	0	0	0	0	0	0	0	0	0	0	0	0	0	0	0	0	0	0	0	0	0	0	0	0	0	0	0	0	0	0	0	0	0	0
1262948	C	A,T,G	CDR20291_1046	None	1-deoxy-D-xylulose 5-phosphate synthase	False	p.Ser209Tyr,p.Ser209Cys,p.Ser209Phe	0	0	0	0	0	0	0	0	0	0	0	0	0	0	0	0	0	0	0	0	0	0	0	0	0	0	0	0	0	0	1	1	0	0	0	0	1	0	0	0	0	0
1268552	C	A,G,T	CDR20291_1052	spo0A	putative RNA methyltransferase	False	p.Pro60Gln,p.Pro60Arg,p.Pro60Leu	0	0	0	0	0	0	0	0	0	0	0	0	0	0	0	0	0	0	0	0	0	0	0	0	0	0	0	0	0	0	0	0	0	0	0	0	0	0	0	0	0	0
1283402	G	A,T,C			stage 0 sporulation protein A	False		0	0	0	0	0	0	0	0	0	0	0	0	0	0	0	0	0	0	0	0	0	0	0	0	0	0	0	0	0	0	0	0	0	0	0	0	0	0	0	0	0	0
1307605	C	A,T,G	CDR20291_1088	None		False	p.Pro7Thr,p.Pro7Ala,p.Pro7Ser	0	0	0	0	0	0	0	0	0	0	0	0	0	0	0	0	0	0	0	0	0	0	0	0	0	0	0	0	0	0	0	0	0	0	0	0	0	0	0	0	0	0
1315083	G	T,C,A	CDR20291_1092	ffh	radical SAM-superfamily protein	False	p.Gly357Glu,p.Gly357Ala,p.Gly357Val	0	0	0	0	0	0	0	0	0	0	0	0	0	0	0	0	0	0	0	0	0	0	0	0	0	0	0	0	0	0	0	0	0	0	0	0	0	0	0	0	0	0
1320034	C	A,G,T	CDR20291_1099	None	signal recognition particle protein	False	p.Ala200Glu,p.Ala200Gly,p.Ala200Val	0	0	0	0	0	0	0	0	0	0	0	0	0	0	0	0	0	0	0	0	0	0	0	0	0	0	0	0	0	0	0	0	0	0	0	0	0	0	0	0	0	0
1321365	G	T,A,C			branched-chain amino acid transport system carrier protein	False		0	0	0	0	0	0	0	0	0	0	0	0	0	0	0	0	0	0	0	0	0	0	0	0	0	0	0	0	0	0	0	0	0	0	0	0	0	0	0	0	0	0
1326963	G	T,C,A	CDR20291_1103	None		True	p.Arg60Lys,p.Arg60Thr,p.Arg60Ile	1	1	1	1	1	1	1	1	1	1	1	1	1	1	1	1	0	0	0	0	0	0	0	0	0	0	0	0	0	0	0	0	0	0	0	0	0	0	0	0	0	0
1333085	G	C,A,T,*	CDR20291_1110	None	putative FMN-dependent dehydrogenase	False	p.Ser348Arg,p.Ser348Arg,p.Ser348Ser	0	0	0	0	0	0	0	0	0	0	0	0	0	0	0	0	0	0	0	0	0	0	0	0	0	0	0	0	2	0	0	0	0	0	0	0	0	0	0	0	0	0
1337707	A	T,C,G	CDR20291_1114	topA	two-component sensor histidine kinase	False	p.Glu89Asp,p.Glu89Asp,p.Glu89Glu	0	0	0	0	0	0	0	0	0	0	0	0	0	0	0	0	0	0	0	0	0	0	0	0	0	0	0	0	0	0	0	0	0	0	0	0	0	0	0	0	0	0
1338819	C	A,T,G	CDR20291_1114	topA	DNA topoisomerase I	False	p.Thr460Lys,p.Thr460Arg,p.Thr460Ile	0	0	0	0	0	0	0	0	0	0	0	0	0	0	0	0	0	0	0	0	0	0	0	0	0	0	0	0	0	0	0	0	0	0	0	0	0	0	1	0	0	0
1340128	T	C,A,G	CDR20291_1115	codY	DNA topoisomerase I	False	p.Tyr146Asn,p.Tyr146His,p.Tyr146Asp	0	0	0	0	0	0	0	0	0	0	0	0	0	0	0	0	0	0	0	0	0	0	0	0	0	0	0	0	0	0	0	0	0	0	0	0	0	0	0	0	0	0
1350909	G	T,A,C	CDR20291_1124	None	GTP-sensing transcriptional pleiotropic repressor	False	p.Met417Ile,p.Met417Ile,p.Met417Ile	0	0	0	0	0	0	0	0	0	0	0	0	0	0	0	0	0	0	0	0	0	0	0	0	0	0	0	0	0	0	0	0	0	0	0	0	0	0	0	0	0	0
1351912	T	C,G,A			putative membrane protein	False		0	0	0	0	0	0	0	0	0	0	0	0	0	0	0	0	0	0	0	0	0	0	0	0	0	0	0	0	0	0	0	0	0	0	0	0	0	0	0	0	0	0
1365352	C	A,T,G	CDR20291_1141	None		False	p.Gly116Cys,p.Gly116Arg,p.Gly116Ser	0	0	0	0	0	0	0	0	0	0	0	0	0	0	0	0	0	0	0	0	0	0	0	0	0	0	0	0	0	0	0	0	0	0	0	0	0	0	0	0	0	0
1367716	T	C,A,G	CDR20291_1145	acd	putative membrane protein	False	p.Leu15*,p.Leu15*,p.Leu15Ser	0	0	0	0	0	0	0	0	0	0	0	0	0	0	0	0	0	0	0	0	0	0	0	0	0	1	0	0	0	0	0	0	0	0	0	0	0	0	1	0	0	0
1374610	A	T,G,C	CDR20291_1147	None	putative mannosyl-glycoprotein endo-beta-N-acetylglucosamidase	False	p.Asn133Thr,p.Asn133Ser,p.Asn133Ile	0	0	0	0	0	0	0	0	0	0	0	0	0	0	0	0	0	0	0	0	0	0	0	0	0	0	0	0	0	0	0	0	0	0	0	0	3	0	0	0	0	0
1376192	G	T,C,A	CDR20291_1150	None	conserved hypothetical protein	False	p.Gly19Gly,p.Gly19Gly,p.Gly19Gly	0	0	0	0	0	0	0	0	0	0	0	0	0	0	0	0	0	0	0	0	0	0	0	0	0	0	0	0	0	0	0	0	0	0	0	0	0	0	0	0	0	0
1377210	G	C,T,A	CDR20291_1151	infB	putative ribosomal protein	False	p.Val248Ile,p.Val248Leu,p.Val248Leu	0	0	0	0	0	0	0	0	0	0	0	0	0	0	0	0	0	0	0	0	0	0	0	0	0	0	0	0	0	0	0	0	0	0	0	0	0	0	0	0	0	0
1417111	G	T,A,C	CDR20291_1185	glnA	translation initiation factor IF-2	False	p.Met617Ile,p.Met617Ile,p.Met617Ile	0	0	0	0	0	0	0	0	0	0	0	0	0	0	0	0	0	0	0	0	0	0	0	0	0	0	0	0	0	0	0	0	0	0	0	0	0	0	0	0	0	0
1421470	G	T,C,A	CDR20291_1190	None	glutamine synthetase	False	p.Val108Ile,p.Val108Leu,p.Val108Leu	0	0	0	0	0	0	0	0	0	0	0	0	0	0	0	0	0	0	0	0	0	0	0	0	0	0	0	0	0	0	0	0	0	0	0	0	0	0	0	0	0	0
1460490	A	C,G,T	CDR20291_1231	None	putative lipoprotein	False	p.Asp240Ala,p.Asp240Gly,p.Asp240Val	0	0	0	0	0	0	0	0	0	0	0	0	0	0	0	0	1	0	1	0	0	0	0	0	0	0	0	0	0	1	0	0	0	1	1	0	0	0	0	0	0	0
1466099	G	C,T,A	CDR20291_1236	None	probable transporter	False	p.Gly385Glu,p.Gly385Ala,p.Gly385Val	0	0	0	0	0	0	0	0	0	0	0	0	0	0	0	0	0	0	0	0	0	0	0	0	0	0	0	0	0	0	0	0	0	0	0	0	0	0	0	0	0	0
1466546	C	A,T,G	CDR20291_1237	None	putative membrane protein	False	p.Thr143Asn,p.Thr143Ser,p.Thr143Ile	0	0	0	0	0	0	0	0	0	0	0	0	0	0	0	0	0	0	0	0	0	0	0	0	0	0	0	0	0	0	0	0	0	0	1	0	0	0	0	0	0	0
1470639	T	G,C,A	CDR20291_1240	None	putative esterase	False	p.Asn174Lys,p.Asn174Lys,p.Asn174Asn	0	0	0	0	0	0	0	0	0	0	0	0	0	0	0	0	0	0	0	0	0	0	0	0	0	0	0	0	0	0	0	0	0	0	0	0	0	0	0	0	0	0
1481919	T	C,G,A	CDR20291_1250	None	putative oxidoreductase	False	p.Ile179Asn,p.Ile179Thr,p.Ile179Ser	0	0	0	0	0	0	0	0	0	0	0	0	0	0	0	0	0	0	0	0	0	0	0	0	0	0	0	0	0	0	0	0	0	0	0	0	0	0	0	0	0	0
1506663	C	A,G,T	CDR20291_1268	None	putative oligopeptide transporter	False	p.Asp397Tyr,p.Asp397His,p.Asp397Asn	0	0	0	0	0	0	0	0	0	0	0	0	0	0	0	0	0	0	0	0	0	0	0	0	0	0	0	0	0	0	0	0	0	0	0	0	0	0	0	0	0	0
1511624	C	A,T,G,*	CDR20291_1273	None	putative signaling protein	False	p.Ala170Ser,p.Ala170Pro,p.Ala170Thr	0	0	0	0	0	0	0	0	0	0	0	0	0	0	0	0	0	0	0	0	0	0	0	0	0	0	0	0	0	0	0	0	0	0	0	0	0	0	1	0	0	0
1513705	A	G,C,T	CDR20291_1276	None	putative isochorismatase	False	p.Lys223*,p.Lys223Gln,p.Lys223Glu	0	0	0	0	0	0	0	0	0	0	0	0	0	0	0	0	0	0	0	0	0	0	0	0	0	0	0	0	0	0	0	0	0	0	0	0	0	0	0	0	0	0
1529973	G	T,A,C	CDR20291_1288	None	conserved hypothetical protein	False	p.Gly119*,p.Gly119Arg,p.Gly119Arg	0	0	0	0	0	0	0	0	0	0	0	0	0	0	0	0	0	0	0	0	0	0	0	0	0	0	0	0	0	0	0	0	0	0	0	0	0	0	0	0	0	0
1547479	T	A,C,G	CDR20291_1308	None	putative membrane protein	False	p.Ile155Leu,p.Ile155Val,p.Ile155Leu	0	0	0	0	0	0	0	0	0	0	0	0	0	0	0	0	1	0	1	0	0	0	0	0	0	0	0	0	0	1	0	0	0	1	1	0	0	0	0	0	0	0
1547553	T	G,C,A	CDR20291_1308	None	putative 5-nitroimidazole reductase	False	p.Tyr130Phe,p.Tyr130Cys,p.Tyr130Ser	0	0	0	0	0	0	0	0	0	0	0	0	0	0	0	0	0	0	0	0	0	0	0	0	0	0	0	0	1	0	0	0	2	0	0	0	0	0	0	0	0	0
1547984	C	A,T,G			putative 5-nitroimidazole reductase	False		0	0	0	0	0	0	0	0	0	0	0	0	0	0	0	0	0	0	0	0	0	0	0	0	0	0	0	0	0	1	0	0	0	1	1	0	0	0	0	0	0	0
1562119	A	C,T,G	CDR20291_1320	None		False	p.Phe705Leu,p.Phe705Leu,p.Phe705Phe	0	0	0	0	0	0	0	0	0	0	0	0	0	0	0	0	0	0	0	0	0	0	0	0	0	0	0	0	0	0	0	0	0	0	0	0	0	0	0	0	0	0
1591727	T	G,C,A	CDR20291_1346	None	putative membrane protein (putative phage infection protein)	True	p.Asp296Val,p.Asp296Gly,p.Asp296Ala	0	0	0	0	0	0	0	0	0	0	0	0	0	0	0	0	0	0	0	0	0	0	0	2	0	0	0	0	0	0	0	0	0	0	0	0	0	0	0	0	0	0
1600447	T	C,G,A	CDR20291_1354	None	putative exported protein	True	p.Lys148Ile,p.Lys148Arg,p.Lys148Thr	1	0	0	0	0	1	0	0	0	1	0	0	1	0	1	0	0	0	0	0	0	0	0	0	0	0	0	0	0	0	0	0	0	0	0	0	0	0	0	0	0	0
1600833	A	G,C,T	CDR20291_1354	None	putative drug/sodium antiporters	False	p.Ser19Ser,p.Ser19Ser,p.Ser19Ser	0	0	0	0	0	0	0	0	0	0	0	0	0	0	0	0	0	0	0	0	0	0	0	0	0	0	0	0	0	0	0	0	0	0	0	0	0	0	0	0	0	0
1609334	T	G,C,A	CDR20291_1363	None	putative drug/sodium antiporters	True	p.Ile99Phe,p.Ile99Val,p.Ile99Leu	0	0	0	0	0	0	0	0	0	0	0	0	0	0	0	0	0	2	0	2	0	0	0	0	0	0	0	0	0	0	0	0	0	0	0	0	0	0	0	0	0	0
1613903	C	A,G,T			conserved hypothetical protein	False		0	0	0	0	0	0	0	0	0	0	0	0	0	0	0	0	0	0	0	0	0	0	0	0	0	0	0	0	0	0	0	0	0	0	0	0	0	0	0	0	0	0
1614170	G	T,C,A	CDR20291_1365	None		False	p.Asp53Asn,p.Asp53His,p.Asp53Tyr	0	0	0	0	0	0	0	0	0	0	0	0	0	0	0	0	0	0	0	0	0	0	0	0	0	0	0	0	0	0	0	0	0	0	0	0	0	0	0	0	0	0
1652551	C	A,T,G	CDR20291_1396	hisZ	MerR-family transcriptional activator	False	p.Leu81Ile,p.Leu81Val,p.Leu81Phe	0	0	0	0	0	0	0	0	0	0	0	0	0	0	0	0	0	0	0	0	0	0	0	0	0	0	0	0	0	0	0	0	0	0	0	0	0	0	0	0	0	0
1663701	C	A,G,T	CDR20291_1408	None	putative ATP phosphoribosyltransferase regulatory subunit	False	p.His29Asn,p.His29Asp,p.His29Tyr	0	0	0	0	0	0	0	0	0	0	0	0	0	0	0	0	0	0	0	0	0	0	0	0	0	0	0	0	0	0	0	0	0	0	0	0	0	0	0	0	0	0
1670424	T	G,C,A	CDR20291_1414	ilvB	conserved hypothetical protein	True	p.Leu477*,p.Leu477*,p.Leu477Ser	0	0	0	0	0	0	0	0	0	0	0	0	0	0	0	0	0	3	0	3	0	0	0	0	0	0	0	0	0	0	0	0	0	0	0	0	0	0	0	0	0	0
1726817	A	G,C,T			putative acetolactate synthase large subunit	False		0	0	0	0	0	0	0	0	0	0	0	0	0	0	0	0	0	0	0	0	0	0	0	0	0	0	0	0	0	0	0	0	0	0	0	0	0	0	0	0	0	0
1743508	G	C,T				False		0	0	0	0	0	0	0	0	0	0	0	0	0	0	0	0	0	0	0	0	0	0	0	0	0	0	0	0	0	0	0	0	0	0	0	0	0	0	0	0	0	0
1748258	A	G,C,T	CDR20291_1480	None		False	p.Asn45Lys,p.Asn45Lys,p.Asn45Asn	0	0	0	0	0	0	0	0	0	0	0	0	0	0	0	0	0	0	0	0	0	0	0	0	0	0	0	0	0	0	0	0	0	0	0	0	0	0	0	0	0	0
1748403	C	T,A,G			conserved hypothetical protein	False		0	0	0	0	0	0	0	0	0	0	0	0	0	0	0	0	0	0	0	0	0	0	0	0	0	0	0	0	0	0	0	0	0	0	0	0	0	0	0	0	0	0
1770303	T	A,G,C	CDR20291_1501	None		False	p.Asn159Tyr,p.Asn159Asp,p.Asn159His	0	0	0	0	0	0	0	0	0	0	0	0	0	0	0	0	0	0	0	0	0	0	0	0	0	0	0	0	0	0	0	0	0	0	0	0	0	0	0	0	0	0
1773253	G	T,C,A	CDR20291_1505	None	ABC transporter, permease protein	False	p.Ser92Asn,p.Ser92Thr,p.Ser92Ile	0	0	0	0	0	0	0	0	0	0	0	0	0	0	0	0	0	0	0	0	0	0	0	0	0	0	0	0	0	0	0	0	0	0	0	0	0	0	0	0	0	0
1791681	C	A,T,G	CDR20291_1521	None	ABC transporter, ATP-binding protein	False	p.Pro86Thr,p.Pro86Ala,p.Pro86Ser	0	0	0	0	0	0	0	0	0	0	0	0	0	0	0	0	0	0	0	0	0	0	0	0	0	0	0	0	0	0	0	0	0	0	0	0	0	0	0	0	0	0
1792030	T	C,G,A	CDR20291_1521	None	putative nitric oxide reductase flavoprotein	False	p.Ile202Lys,p.Ile202Thr,p.Ile202Arg	0	0	0	0	0	0	0	0	0	0	0	0	0	0	0	0	0	0	0	0	0	0	0	0	0	0	0	0	0	0	0	0	0	0	0	0	0	0	0	0	0	0
1794421	G	A,C,T,*	CDR20291_1522	vanR	putative nitric oxide reductase flavoprotein	False	p.Glu11*,p.Glu11Lys,p.Glu11Gln	0	0	0	0	0	0	0	0	0	0	0	0	0	0	0	0	0	0	0	0	0	0	0	0	0	0	0	0	0	0	0	0	0	0	0	0	0	1	0	0	1	0
1794733	A	G,T	CDR20291_1522	vanR	two-component response regulator	False	p.Thr115Ala,p.Thr115Ser	0	0	0	0	0	0	0	0	0	0	0	0	0	0	0	0	1	0	1	0	0	0	0	0	0	0	0	0	0	0	0	0	0	0	0	0	0	0	0	0	0	0
1795114	C	T,A,G			two-component response regulator	False	p.Asp11Glu,p.Asp11Glu,p.Asp11Asp	0	0	0	0	0	0	0	0	0	0	0	0	0	0	0	0	0	0	0	0	0	0	0	0	0	0	0	0	0	0	0	0	0	0	0	0	0	0	0	0	0	0
1795587	C	A,G,T	CDR20291_1523	vanS		False	p.Thr169Lys,p.Thr169Arg,p.Thr169Ile	0	0	0	0	0	0	0	0	0	0	0	0	0	0	0	0	0	3	0	0	0	0	0	0	0	0	0	0	0	0	0	0	0	0	0	0	0	0	0	0	0	0
1796079	C	T,A,G	CDR20291_1523	vanS	two-component sensor histidine kinase	False	p.Ser333Tyr,p.Ser333Cys,p.Ser333Phe	0	0	0	0	0	0	0	0	0	0	0	0	0	0	0	0	0	0	0	0	0	0	0	0	0	0	0	0	0	0	0	0	0	0	0	0	0	0	0	0	0	0
1796081	C	G,A,T	CDR20291_1523	vanS	two-component sensor histidine kinase	False	p.Arg334Ser,p.Arg334Gly,p.Arg334Cys	0	0	0	0	0	0	0	0	0	0	0	0	0	0	0	0	0	0	0	0	0	0	0	0	0	0	0	0	0	0	0	0	0	0	0	0	0	0	0	0	0	0
1810775	G	T,A,C	CDR20291_1535	None	two-component sensor histidine kinase	False	p.Gly659Ser,p.Gly659Arg,p.Gly659Cys	0	0	0	0	0	0	0	0	0	0	0	0	0	0	0	0	0	0	0	0	0	0	0	0	0	0	0	0	0	0	0	0	0	0	0	0	0	0	0	0	0	0
1817079	T	G,A,C	CDR20291_1540	None	putative calcium-transporting ATPase	False	p.Tyr108*,p.Tyr108*,p.Tyr108Tyr	0	0	0	0	0	0	0	0	0	0	0	0	0	0	0	0	0	0	0	0	0	0	0	0	0	0	0	0	0	0	0	0	0	0	0	0	0	0	0	0	0	0
1838271	G	T,A,C	CDR20291_1556	gcvPB	conserved hypothetical protein	False	p.Arg345Ser,p.Arg345Ser,p.Arg345Arg	0	0	0	0	0	0	0	0	0	0	0	0	0	0	0	0	0	0	0	0	0	0	0	0	0	0	0	0	0	0	0	0	0	0	0	0	0	0	0	0	0	0
1844621	T	G,A,C	CDR20291_1560	guaD	glycine cleavage system P protein	False	p.Glu87Asp,p.Glu87Asp,p.Glu87Glu	0	0	0	0	0	0	0	0	0	0	0	0	0	0	0	0	0	0	0	0	0	0	0	0	0	0	0	0	0	0	0	0	0	0	0	0	0	0	0	0	0	0
1852031	G	T,A,C	CDR20291_1564	None	guanine deaminase	False	p.Glu51*,p.Glu51Lys,p.Glu51Gln	0	0	0	0	0	0	0	0	0	0	0	0	0	0	0	0	0	0	0	0	0	0	0	0	0	0	0	0	0	0	0	0	0	0	0	0	0	0	0	0	0	0
1859619	A	T,C,G	CDR20291_1570	None	probable sugar O-acetyltransferase	False	p.Ile116Leu,p.Ile116Val,p.Ile116Leu	0	0	0	0	0	0	0	0	0	0	0	0	0	0	0	0	0	0	0	0	0	0	0	0	0	0	0	0	0	0	0	0	0	0	0	0	0	0	0	0	0	0
1867481	A	C,G,T	CDR20291_1580	iunH	putative membrane protein	False	p.Tyr301Ser,p.Tyr301Cys,p.Tyr301Phe	0	0	0	0	0	0	0	0	0	0	0	0	0	0	0	0	0	0	0	0	0	0	0	0	0	0	0	0	0	0	0	0	0	0	0	0	0	0	0	0	0	0
1868701	A	C,G,T	CDR20291_1582	None	inosine-uridine preferring nucleoside hydrolase	False	p.Lys194Thr,p.Lys194Arg,p.Lys194Ile	0	0	0	0	0	0	0	0	0	0	0	0	0	0	0	0	0	0	0	0	0	0	0	0	0	0	0	0	0	0	0	0	0	0	0	0	0	0	0	0	0	0
1871690	C	A,G,T	CDR20291_1586	None	radical SAM-superfamily protein	False	p.Gln154*,p.Gln154Lys,p.Gln154Glu	0	0	0	0	0	0	0	0	0	0	0	0	0	0	0	0	0	0	0	0	0	0	0	0	0	0	0	0	0	0	0	0	0	0	0	0	0	0	0	0	0	0
1872322	C	T,A,G	CDR20291_1587	None	two-component response regulator	False	p.Ser144Tyr,p.Ser144Cys,p.Ser144Phe	0	0	0	0	0	0	0	0	0	0	0	0	0	0	0	0	0	0	0	0	0	0	0	0	0	0	0	0	0	0	0	0	0	0	0	0	0	0	0	0	0	0
1876233	A	C,T,G	CDR20291_1593	None	two-component sensor histidine kinase	False	p.Val390Gly,p.Val390Ala,p.Val390Asp	1	1	1	1	1	1	1	1	1	1	1	1	1	1	1	1	1	1	1	1	1	1	1	0	1	1	1	1	1	1	1	1	1	1	1	1	1	1	1	1	1	1
1888155	C	A,G,T	CDR20291_1602	thiF	putative arsenical pump membrane protein	False	p.Ala76Asp,p.Ala76Gly,p.Ala76Val	0	0	0	0	0	0	0	0	0	0	0	0	0	0	0	0	0	0	0	0	0	0	0	0	0	0	0	0	0	0	0	0	0	0	0	0	0	0	0	0	0	0
1894311	G	A,T,C	CDR20291_1607	None	putative thiamine biosynthesis protein	False	p.Glu278*,p.Glu278Lys,p.Glu278Gln	0	0	0	0	0	0	0	0	0	0	0	0	0	0	0	0	0	0	0	0	0	0	0	0	0	0	0	0	0	0	0	0	0	0	0	0	0	2	0	0	0	0
1925918	C	A,G,T	CDR20291_1638	grdF	conserved hypothetical protein	False	p.Leu144Ile,p.Leu144Val,p.Leu144Phe	0	0	0	0	0	0	0	0	0	0	0	0	0	0	0	0	0	0	0	0	0	0	0	0	0	0	0	0	0	0	0	0	0	0	0	0	0	1	0	0	0	0
1927088	A	G,C	CDR20291_1639	None	sarcosine reductase complex component b beta subunit	False	p.Ile50Arg,p.Ile50Thr	0	0	0	0	0	0	0	0	0	0	0	0	0	0	0	0	0	0	0	0	0	0	0	0	0	0	0	0	0	1	0	0	0	0	0	0	0	0	0	0	0	0
1932756	C	A,T,G	CDR20291_1644	hgdC	putative ferrous iron transport protein A	False	p.Ala245Asp,p.Ala245Gly,p.Ala245Val	0	0	0	0	0	0	0	0	0	0	0	0	0	0	0	0	0	0	0	0	0	0	0	0	0	0	0	0	0	0	0	0	0	0	0	0	0	0	0	0	1	0
1938691	C	A,G,T	CDR20291_1649	None	putative (R)-2-hydroxyglutaryl-CoA dehydratase alpha-subunit	False	p.Thr121Asn,p.Thr121Ser,p.Thr121Ile	0	0	0	0	0	0	0	0	0	0	0	0	0	0	0	0	0	0	0	0	0	0	0	0	0	0	0	0	0	0	0	0	0	0	0	0	0	0	0	0	0	0
1955892	A	T,C,G	CDR20291_1664	None	putative ABC transporter, permease protein	False	p.Ile1233Leu,p.Ile1233Val,p.Ile1233Leu	0	0	0	0	0	0	0	0	0	0	0	0	0	0	0	0	0	0	0	0	0	0	0	0	0	0	0	0	0	0	0	0	0	0	0	0	0	0	0	0	0	0
1962534	G	T,C,A	CDR20291_1671	None	conserved hypothetical protein	True	p.Leu136Phe,p.Leu136Phe,p.Leu136Leu	0	0	0	0	0	0	0	0	0	0	1	0	0	0	0	0	0	0	0	0	0	0	0	0	0	0	0	0	0	0	0	0	0	0	0	0	0	0	0	0	0	0
1972484	C	A,G,T	CDR20291_1680	argG	amino acid ABC transporter, ATP-binding protein	False	p.Leu194Ile,p.Leu194Val,p.Leu194Leu	0	0	0	0	0	0	0	0	0	0	0	0	0	0	0	0	0	0	0	0	0	0	0	0	0	0	0	0	0	0	0	0	0	0	0	0	0	0	0	0	0	0
1973070	C	A,T,G	CDR20291_1680	argG	argininosuccinate synthase	False	p.Pro389Gln,p.Pro389Arg,p.Pro389Leu	0	0	0	0	0	0	0	0	0	0	0	0	0	0	0	0	0	0	0	0	0	0	0	0	0	0	0	0	0	0	0	0	0	0	0	0	0	0	0	0	0	0
1983548	A	G,C,T	CDR20291_1692	None	argininosuccinate synthase	False	p.His200Gln,p.His200Gln,p.His200His	0	0	0	0	0	0	0	0	0	0	0	0	0	0	0	0	0	0	0	0	0	0	0	0	0	0	1	0	0	0	0	0	0	0	0	0	0	0	0	0	0	0
1983815	A	G,C,T	CDR20291_1692	None	putative pyridine nucleotide-disulfide oxidoreductase	False	p.Ile111Met,p.Ile111Ile,p.Ile111Ile	0	0	0	0	0	0	0	0	0	0	0	0	0	0	0	0	0	0	0	0	0	0	0	0	0	0	0	0	0	0	0	0	0	0	0	0	0	0	0	0	0	0
1983916	C	G,T,A	CDR20291_1692	None	putative pyridine nucleotide-disulfide oxidoreductase	False	p.Gly78*,p.Gly78Arg,p.Gly78Arg	0	0	0	0	0	0	0	0	0	0	0	0	0	0	0	0	0	0	0	0	0	0	0	0	0	0	0	0	0	0	0	0	0	0	0	0	0	0	0	0	0	0
2001311	A	C,T,G	CDR20291_1708	None	putative pyridine nucleotide-disulfide oxidoreductase	False	p.Glu74Ala,p.Glu74Gly,p.Glu74Val	0	0	0	0	0	0	0	0	0	0	0	0	0	0	0	0	0	0	0	0	0	0	0	0	0	0	0	0	0	0	0	0	0	0	0	0	0	0	0	0	0	0
2014393	G	C,A,T	CDR20291_1719	cysD	hypothetical protein	False	p.Val179Ile,p.Val179Leu,p.Val179Phe	0	0	0	0	0	0	0	0	0	0	0	0	0	0	0	0	0	0	2	0	0	0	0	0	0	0	0	0	0	0	0	0	0	0	0	0	0	0	0	0	0	0
2029073	G	T,A	CDR20291_1731	pheA	putative O-acetylhomoserine sulfhydrylase	False	p.Gly136Asp,p.Gly136Val	0	0	0	0	0	0	0	0	0	0	0	0	0	0	0	0	0	0	0	0	0	0	0	0	0	0	0	0	1	0	0	0	0	0	0	0	0	0	0	0	0	0
2029293	C	A,G,T	CDR20291_1731	pheA	P-protein	False	p.Asp209Glu,p.Asp209Glu,p.Asp209Asp	0	0	0	0	0	0	0	0	0	0	0	0	0	0	0	0	0	0	0	0	0	0	0	0	0	0	0	0	0	0	0	0	0	0	0	0	0	0	0	0	0	0
2036166	A	C,G,T	CDR20291_1736	None	P-protein	False	p.Glu754Ala,p.Glu754Gly,p.Glu754Val	0	0	0	0	0	0	0	0	0	0	0	0	0	0	0	0	0	0	0	0	0	0	0	0	0	0	0	0	0	0	0	0	0	0	0	0	0	0	0	0	0	0
2135462	C	T,G,A	CDR20291_1818	None	putative signaling protein	False	p.Lys95Asn,p.Lys95Asn,p.Lys95Lys	0	0	0	0	0	0	0	0	0	0	0	0	0	0	0	0	0	0	0	0	0	0	0	0	0	0	0	0	0	0	0	0	0	0	0	0	0	0	0	0	0	0
2137811	G	C,A,T	CDR20291_1822	None	putative phage-related cell wall hydrolase (endolysin)	False		0	0	0	0	0	0	0	0	0	0	0	0	0	0	0	0	0	0	0	0	0	0	0	0	0	0	0	0	0	0	0	0	0	0	0	0	0	0	0	0	0	0
2173376	T	G,C,A	CDR20291_1860	accD	putative transposase (fragment)	False	p.Lys124Ile,p.Lys124Arg,p.Lys124Thr	0	0	0	0	0	0	0	0	0	0	0	0	0	0	0	0	0	0	0	0	0	0	0	0	0	0	0	0	0	0	0	0	0	0	0	0	0	0	0	0	0	0
2178741	T	C,A,G	CDR20291_1866	None	acetyl-coenzyme A carboxylase carboxyl transferase subunit beta	False	p.Ile75Met,p.Ile75Ile,p.Ile75Ile	0	0	0	0	0	0	0	0	0	0	0	0	0	0	0	0	0	0	0	0	0	0	0	0	0	0	0	0	0	0	0	0	0	0	0	0	0	0	0	0	0	0
2195241	G	T,A,C	CDR20291_1879	None	conserved hypothetical protein	False	p.Pro44Ser,p.Pro44Ala,p.Pro44Thr	0	0	0	0	0	0	0	0	0	0	0	0	0	0	0	0	0	0	0	0	0	0	0	0	0	0	0	0	0	0	0	0	0	0	0	0	0	0	0	0	0	0
2209509	A	T,C,G	CDR20291_1892	None	two-component sensor histidine kinase	False	p.Val83Gly,p.Val83Ala,p.Val83Asp	0	0	0	0	0	0	0	0	0	0	0	0	0	0	0	0	0	0	0	0	0	0	0	0	0	0	0	0	0	0	0	0	0	0	0	0	0	0	0	0	0	0
2214115	A	C,T,G	CDR20291_1896	None	putative regulatory protein	False	p.Thr105Thr,p.Thr105Thr,p.Thr105Thr	0	0	0	0	0	0	0	0	0	0	0	0	0	0	0	0	0	0	0	0	0	0	0	0	0	0	0	0	0	0	0	0	0	0	0	0	0	0	0	0	0	0
2214672	C	G,A,T	CDR20291_1897	hfQ	conserved hypothetical protein	False	p.Gly49Trp,p.Gly49Arg,p.Gly49Arg	0	0	0	0	0	0	0	0	0	0	0	0	0	0	0	0	0	0	0	0	0	0	0	0	0	0	0	0	0	0	0	0	0	0	0	0	0	0	0	0	0	0
2223305	C	G,A,T	CDR20291_1903	None	HfQ protein	False	p.Val31Leu,p.Val31Leu,p.Val31Ile	0	0	0	0	0	0	0	0	0	0	0	0	0	0	0	0	0	0	0	0	0	0	0	0	0	0	0	0	0	0	0	0	0	0	0	0	0	0	3	0	0	0
2223405	G	T,A,C	CDR20291_1904	None	ABC transporter, permease protein	False	p.Leu86Val,p.Leu86Met,p.Leu86Leu	0	0	0	0	0	0	0	0	0	0	0	0	0	0	0	0	0	0	0	0	0	0	0	0	0	0	0	0	0	0	0	0	0	0	0	0	0	0	0	0	0	0
2226951	A	C	CDR20291_1906	None	conserved hypothetical protein	False	p.Lys305Gln	0	0	0	0	0	0	0	0	0	0	0	0	0	0	0	0	0	0	0	0	0	0	0	0	0	0	0	0	0	0	0	0	0	0	0	0	0	0	0	0	0	0
2229802	C	G,A,T	CDR20291_1909	None	transposase-like protein b	False	p.Leu104Leu,p.Leu104Leu,p.Leu104Leu	0	0	0	0	0	0	0	0	0	0	0	0	0	0	0	0	0	0	0	0	0	0	0	0	0	0	0	0	0	0	0	0	0	0	0	0	0	0	0	0	0	0
2231497	C	A,G,T	CDR20291_1910	None	putative membrane protein	False	p.Cys59Phe,p.Cys59Ser,p.Cys59Tyr	0	0	0	0	0	0	0	0	0	0	0	0	0	0	0	0	0	0	0	0	0	0	0	0	0	0	0	0	0	0	0	0	0	0	0	0	0	0	0	0	0	0
2237255	G	A,T,C			putative radical sam protein	False		0	0	0	0	0	0	0	0	0	0	0	0	0	0	0	0	0	0	0	0	0	0	0	0	0	0	0	0	0	0	0	0	0	0	0	0	0	0	0	0	0	0
2252368	T	C				False	p.Val50Val	0	0	0	0	0	0	0	0	0	0	0	0	0	0	0	0	0	0	0	0	0	0	0	0	0	0	0	0	0	0	0	0	0	0	0	0	0	0	0	0	0	0
2254576	T	G,A,C	CDR20291_1930	None		False	p.Asn68Lys,p.Asn68Lys,p.Asn68Asn	0	0	0	0	0	0	0	0	0	0	0	0	0	0	0	0	0	0	0	0	0	0	0	0	0	0	0	0	0	0	0	0	0	0	0	0	0	0	0	0	0	0
2272177	C	T,A,G	CDR20291_1946	argJ	putative phage regulatory protein	False	p.Gly166Val,p.Gly166Ala,p.Gly166Glu	0	0	0	0	0	0	0	0	0	0	0	0	0	0	0	0	0	0	0	0	0	0	0	0	0	0	0	0	0	0	0	0	0	0	0	0	0	0	0	0	0	0
2273193	C	A,T,G	CDR20291_1947	argC	arginine biosynthesis bifunctional protein ArgJ	False	p.Arg186Ile,p.Arg186Thr,p.Arg186Lys	0	0	0	0	0	0	0	0	0	0	0	0	0	0	0	0	0	0	0	0	0	0	0	0	0	0	0	0	0	0	0	0	0	0	0	0	0	0	0	0	0	0
2282481	G	T,A	CDR20291_1955	None	N-acetyl-gamma-glutamyl-phosphate reductase	False	p.Ala216Val,p.Ala216Asp	0	0	0	0	0	0	0	0	0	0	0	0	0	0	0	0	0	0	0	0	0	0	0	0	0	0	0	0	0	0	0	0	0	0	0	0	0	0	0	0	0	0
2284840	T	G,C,A	CDR20291_1957	rluB	RpiR-family transcriptional regulator	False	p.Ile12Leu,p.Ile12Val,p.Ile12Leu	0	0	0	0	0	0	0	0	0	0	0	0	0	0	0	0	0	0	0	0	0	0	0	0	0	0	0	0	0	0	0	0	0	0	0	0	0	0	0	0	0	0
2287537	T	G,C,A	CDR20291_1960	lysA	putative 23S RNA and tRNA pseudouridine synthase	False	p.Lys312Asn,p.Lys312Asn,p.Lys312Lys	0	0	0	0	0	0	0	0	0	0	0	0	0	0	0	0	0	0	0	0	0	0	0	0	0	1	0	0	0	0	0	0	0	0	0	0	0	0	0	0	0	0
2290548	A	T,C,G	CDR20291_1962	None	diaminopimelate decarboxylase	True	p.Phe38Leu,p.Phe38Leu,p.Phe38Phe	0	0	0	1	1	0	1	1	1	0	0	0	0	1	0	0	0	0	0	0	0	0	0	0	0	0	0	0	0	0	0	0	0	0	0	0	0	0	0	0	0	0
2292080	T	A,G,C	CDR20291_1963	None	hypothetical protein	True	p.Asn151Ile,p.Asn151Ser,p.Asn151Thr	0	0	0	0	0	0	0	0	0	0	0	0	0	0	0	0	0	0	0	0	2	2	2	0	0	0	0	0	0	0	0	0	0	0	0	0	0	0	0	0	0	0
2297431	C	A,G,T	CDR20291_1968	None	putative membrane protein	False	p.Cys187Phe,p.Cys187Ser,p.Cys187Tyr	0	0	0	0	0	0	0	0	0	0	0	0	0	0	0	0	0	0	0	0	0	0	0	0	0	0	0	0	0	0	0	0	0	0	0	0	0	0	0	0	0	0
2297999	C	A,T			conserved hypothetical protein	False		0	0	0	0	0	0	0	0	0	0	0	0	0	0	0	0	0	0	0	0	0	0	0	0	0	0	0	0	0	0	0	0	0	0	0	0	0	0	0	0	0	0
2299784	G	T,A,C	CDR20291_1970	None		False	p.Gln72*,p.Gln72Glu,p.Gln72Lys	0	0	0	0	0	0	0	0	0	0	0	0	0	0	0	0	0	0	0	0	0	0	0	0	0	0	0	0	0	0	0	0	0	0	0	0	0	0	0	0	0	0
2301105	G	A,T,C	CDR20291_1972	None	putative membrane protein	False	p.Ser93Phe,p.Ser93Cys,p.Ser93Tyr	0	0	0	0	0	0	0	0	0	0	0	0	0	0	0	0	0	0	0	0	0	0	0	0	0	0	0	0	0	0	0	0	0	1	0	0	0	0	0	0	0	0
2301365	T	G,C,A	CDR20291_1972	None	putative regulatory protein	False	p.Ile6Met,p.Ile6Ile,p.Ile6Ile	0	0	0	0	0	0	0	0	0	0	0	0	0	0	0	0	0	0	0	0	0	0	0	0	0	0	0	0	0	0	0	0	0	0	0	0	0	0	0	0	0	0
2313194	A	G,C,T	CDR20291_1982	pbuX	putative regulatory protein	False	p.Val353Gly,p.Val353Ala,p.Val353Glu	0	0	0	0	0	0	0	0	0	0	0	0	0	0	0	0	0	0	0	0	0	0	0	0	0	0	0	0	0	0	0	0	0	0	0	0	0	0	0	1	0	0
2320683	G	A,T	CDR20291_1986	xdhA2	xanthine permease	False	p.Gly321Gly,p.Gly321Gly	0	0	0	0	0	0	0	0	0	0	0	0	0	0	0	0	0	0	0	0	0	0	0	0	0	0	0	0	0	0	0	0	0	0	0	0	0	0	1	0	0	0
2326384	C	A,T	CDR20291_1991	None	xanthine dehydrogenase, molybdenum binding subunit	False	p.Gly239Gly,p.Gly239Gly	0	0	0	0	0	0	0	0	0	0	0	0	0	0	0	0	0	0	0	0	0	0	0	0	0	0	0	0	0	0	0	0	0	0	0	0	0	0	0	0	0	0
2326859	G	T,A,C	CDR20291_1991	None	putative amidohydrolase	True	p.Ala81Val,p.Ala81Gly,p.Ala81Glu	1	1	1	1	1	1	1	1	1	1	1	1	1	1	1	1	0	0	0	0	0	0	0	0	0	0	0	0	0	0	0	0	0	0	0	0	0	0	0	0	0	0
2362922	G	T,A,C	CDR20291_2020	None	putative amidohydrolase	False	p.Thr387Ile,p.Thr387Ser,p.Thr387Asn	0	0	0	0	0	0	0	0	0	0	0	0	0	0	0	0	0	0	0	0	0	0	0	0	0	0	0	0	0	0	0	0	0	0	0	0	0	0	0	0	0	0
2363333	A	G,T,C	CDR20291_2020	None	two-component sensor histidine kinase	False	p.Val250Gly,p.Val250Ala,p.Val250Glu	0	0	0	0	0	0	0	0	0	0	0	0	0	0	0	0	0	0	0	0	0	0	0	0	0	0	0	0	0	0	0	0	0	0	0	0	1	0	0	0	0	0
2363627	A	G,C,T	CDR20291_2020	None	two-component sensor histidine kinase	False	p.Val152Gly,p.Val152Ala,p.Val152Asp	0	0	0	0	0	0	0	0	0	0	0	0	0	0	0	0	0	0	0	0	0	0	0	0	0	0	0	0	0	0	0	0	0	0	0	0	0	0	0	0	0	0
2364172	C	A,T	CDR20291_2021	None	two-component sensor histidine kinase	False	p.Asp188Tyr,p.Asp188Asn	0	0	0	0	0	0	0	0	0	0	0	0	0	0	0	0	0	0	0	0	0	0	0	0	0	0	0	0	0	0	0	0	0	0	0	0	0	2	0	0	0	0
2364208	G	A,T,C	CDR20291_2021	None	two-component system response regulator	False	p.Leu176Phe,p.Leu176Val,p.Leu176Ile	0	0	0	0	0	0	0	0	0	0	0	0	0	0	0	0	0	0	0	0	0	0	0	0	0	0	0	0	0	0	0	0	0	0	0	0	0	0	0	0	0	0
2364688	C	A,T,G	CDR20291_2021	None	two-component system response regulator	False	p.Glu16*,p.Glu16Gln,p.Glu16Lys	0	0	0	0	0	0	0	0	0	0	0	0	0	0	0	0	0	0	0	0	0	0	0	0	0	0	0	0	0	0	0	0	0	0	0	0	0	0	0	0	0	0
2380872	G	T,A	CDR20291_2031	None	two-component system response regulator	False	p.Gly197*,p.Gly197Arg	0	0	0	0	0	0	0	0	0	0	0	0	0	0	0	0	0	0	0	0	0	0	0	0	0	0	0	0	0	0	0	0	0	0	0	0	0	0	0	0	0	0
2394602	A	G,C,T	CDR20291_2044	rrf	putative transporter	False	p.Phe167Cys,p.Phe167Ser,p.Phe167Tyr	0	0	0	0	0	0	0	0	0	0	0	0	0	0	0	0	0	0	0	0	0	0	0	0	0	0	0	0	1	0	0	0	0	0	0	0	0	0	0	0	0	0
2395997	T	A,G,C	CDR20291_2046	tsf	ribosome recycling factor	True	p.Lys277Asn,p.Lys277Asn,p.Lys277Lys	0	0	0	0	0	0	0	0	0	0	0	0	1	0	0	0	0	0	0	0	0	0	0	0	0	0	0	0	0	0	0	0	0	0	0	0	0	0	0	0	0	0
2397732	C	A,T,G			elongation factor Ts	False		0	0	0	0	0	0	0	0	0	0	0	0	0	0	0	0	0	0	0	0	0	0	0	0	0	0	0	0	0	0	0	0	0	0	0	0	0	0	0	0	0	0
2402056	G	T,C,A	CDR20291_2052	None		False	p.Leu586Phe,p.Leu586Val,p.Leu586Ile	0	0	0	0	0	0	0	0	0	0	0	0	0	0	0	0	0	0	0	0	0	0	0	0	0	0	0	0	0	0	0	0	1	0	0	0	0	0	0	0	0	0
2403866	C	A,G,T,*			DNA mismatch repair protein	False		0	0	0	0	0	0	0	0	0	0	0	0	0	0	0	0	0	0	0	0	0	0	0	0	0	0	0	0	0	0	0	0	0	0	0	0	0	0	0	0	0	0
2405294	T	G,A,C	CDR20291_2053	None		False	p.His41Leu,p.His41Arg,p.His41Pro	0	0	0	0	0	0	0	0	0	0	0	0	0	0	0	0	0	0	0	0	0	0	0	0	0	0	0	1	0	0	0	0	0	0	0	0	0	0	0	0	0	0
2410563	A	T,C,G	CDR20291_2057	None	conserved hypothetical protein	True	p.Phe116Val,p.Phe116Leu,p.Phe116Ile	0	0	0	0	0	0	0	0	0	0	0	0	0	0	0	0	0	0	2	0	0	0	0	0	0	0	0	0	0	0	0	0	0	0	0	0	0	0	0	0	0	0
2419850	T	G,C,A			putative membrane protein	False		0	0	0	0	0	0	0	0	0	0	0	0	0	0	0	0	0	0	0	0	0	0	0	0	0	0	0	0	0	0	0	0	0	0	0	0	0	0	0	0	0	0
2430203	C	A,T	CDR20291_2074	hcp		False	p.Gly17Cys,p.Gly17Ser	0	0	0	0	0	0	0	0	0	0	0	0	0	0	0	0	0	0	0	0	0	0	0	0	0	0	0	0	0	0	0	0	0	0	0	0	0	0	0	0	0	0
2444758	T	G,A,C	CDR20291_2086	None	hydroxylamine reductase	False	p.Leu714*,p.Leu714*,p.Leu714Ser	0	0	0	0	0	0	0	0	0	0	0	0	0	0	0	0	0	0	0	0	0	0	0	0	0	0	0	0	0	0	0	0	0	0	0	0	0	0	0	0	0	0
2448413	A	T,G,C	CDR20291_2088	csdA	putative helicase	False	p.Val55Gly,p.Val55Ala,p.Val55Glu	0	0	0	0	0	0	0	0	0	0	0	0	0	0	0	0	2	0	2	0	0	0	0	0	0	0	0	0	0	2	0	0	0	2	2	0	0	0	0	0	0	0
2451093	G	T,C	CDR20291_2091	None	ATP-dependent RNA helicase	False	p.Ser38Cys,p.Ser38Tyr	0	0	0	0	0	0	0	0	0	0	0	0	0	0	0	0	0	0	0	0	0	0	0	0	0	0	0	0	0	0	0	0	0	0	0	0	0	0	0	0	0	0
2453380	C	A,T,G	CDR20291_2092	None	putative phage-related hypothetical protein	False	p.Trp118*,p.Trp118Cys,p.Trp118Cys	0	0	0	0	0	0	0	0	0	0	0	0	0	0	0	0	0	0	0	0	0	0	0	0	0	0	0	0	0	0	0	0	0	0	0	0	0	0	0	0	0	0
2459187	A	G,T,C,*	CDR20291_2096	None	putative lipoprotein	True	p.Asp261Glu,p.Asp261Glu,p.Asp261Asp	0	0	0	0	0	0	0	0	0	0	0	0	0	0	0	0	1	0	0	0	0	0	0	0	0	0	0	0	0	0	0	0	0	0	0	0	0	0	0	0	0	0
2459365	C	T,A,G	CDR20291_2096	None	cyclomaltodextrinase (maltogenic alpha-amylase)	False	p.Gly202Val,p.Gly202Ala,p.Gly202Glu	0	0	0	0	0	0	0	0	0	0	0	0	0	0	0	0	0	0	0	0	0	0	0	0	0	0	0	0	0	0	0	0	0	0	0	0	0	0	0	0	0	0
2464832	G	T,A	CDR20291_2100	None	cyclomaltodextrinase (maltogenic alpha-amylase)	False	p.Ala361Thr,p.Ala361Ser	0	0	0	0	0	0	0	0	0	0	0	0	0	0	0	0	0	0	0	0	0	0	0	0	0	0	0	0	0	0	0	0	0	0	0	0	0	0	0	0	0	0
2468416	G	C,T,A	CDR20291_2103	None	putative regulator of a specific sugar metabolism	False	p.Pro62Ser,p.Pro62Ala,p.Pro62Thr	0	0	0	0	0	0	0	0	0	0	0	0	0	0	0	0	0	0	0	0	0	0	0	0	0	0	0	0	0	0	0	0	0	0	0	0	0	0	0	0	0	0
2482059	G	*,A,T,C	CDR20291_2116	None	putative subunit of oxidoreductase	False	p.Ser171Phe,p.Ser171Cys,p.Ser171Tyr	0	0	0	0	0	0	0	0	0	0	0	0	0	0	0	0	0	0	0	0	0	0	0	0	0	0	0	0	0	0	0	0	0	0	0	0	0	0	0	0	0	0
2485358	G	A,T,C	CDR20291_2118	None	putative GTP-binding protein	False	p.Ala670Val,p.Ala670Gly,p.Ala670Glu	0	0	0	0	0	0	0	0	0	0	0	0	0	0	0	0	0	0	0	0	0	0	0	0	0	0	0	0	2	0	0	0	0	0	0	0	0	0	0	0	0	0
2485406	G	A,T,C	CDR20291_2118	None	ABC transporter, ATP-binding/permease protein	False	p.Ala654Val,p.Ala654Gly,p.Ala654Glu	0	0	0	0	0	0	0	0	0	0	0	0	0	0	0	0	0	0	0	0	0	0	0	0	0	0	0	0	0	0	0	0	0	0	0	0	0	0	0	0	0	0
2492817	A	C,G			ABC transporter, ATP-binding/permease protein	False		0	0	0	0	0	0	0	0	0	0	0	0	0	0	0	0	0	0	0	0	0	0	0	0	0	0	0	0	0	0	0	0	0	0	0	0	0	0	0	0	0	0
2494904	C	A,G,T	CDR20291_2127	None		False	p.Asp261Tyr,p.Asp261His,p.Asp261Asn	0	0	0	0	0	0	0	0	0	0	0	0	0	0	0	0	0	0	0	0	0	0	0	0	0	0	0	0	0	0	0	0	0	0	0	0	0	0	0	0	0	0
2498483	A	G,T	CDR20291_2129	nirC	putative membrane protein	False	p.Ile161Thr,p.Ile161Asn	0	0	0	0	0	0	0	0	0	0	0	0	0	0	0	0	0	0	0	0	0	0	0	0	0	0	0	0	0	0	0	0	0	0	0	0	0	0	0	0	0	0
2516165	G	T,A,C	CDR20291_2146	cspC	putative nitrite transporter	False	p.Asp410Glu,p.Asp410Glu,p.Asp410Asp	0	0	0	0	0	0	0	0	0	0	0	0	0	0	0	0	0	0	0	0	0	0	0	0	0	0	0	0	0	0	0	0	0	0	0	0	0	0	0	0	0	0
2533609	C	A,T,G			putative germination-specific protease	False		0	0	0	0	0	0	0	0	0	0	0	0	0	0	0	0	0	0	0	0	0	0	0	0	0	0	0	0	0	0	0	0	0	0	0	0	0	0	0	0	0	0
2539398	A	C,G	CDR20291_2162	None		True	p.Phe293Val,p.Phe293Leu	0	0	0	0	0	0	0	0	0	0	0	0	0	0	0	0	0	0	2	0	0	0	0	0	0	0	0	0	0	0	0	0	0	0	0	0	0	0	0	0	0	0
2542038	C	G,A,T	CDR20291_2164	None	putative protein export chaperone	False	p.Gly157Gly,p.Gly157Gly,p.Gly157Gly	0	0	0	0	0	0	0	0	0	0	0	0	0	0	0	0	0	0	0	0	0	0	0	0	0	0	0	0	0	0	0	0	0	0	0	0	0	0	0	0	0	0
2549888	G	T,A	CDR20291_2169	None	putative membrane protein	True	p.Gln304*,p.Gln304Lys	0	0	0	0	0	0	0	0	0	0	0	0	0	0	0	0	0	0	2	0	0	0	0	0	0	0	0	0	0	0	0	0	0	0	0	0	0	0	0	0	0	0
2555854	G	T,C,A	CDR20291_2173	None	putative transcriptional antiterminator	False	p.Ala221Val,p.Ala221Gly,p.Ala221Asp	0	0	0	0	0	0	0	0	0	0	0	0	0	0	0	0	0	0	0	0	0	0	0	0	0	0	0	0	0	0	0	0	0	0	0	0	0	0	0	0	0	0
2563303	A	C,T,G	CDR20291_2179	None	putative DNA topoisomerase	False	p.Phe59Cys,p.Phe59Ser,p.Phe59Tyr	0	0	0	0	0	0	0	0	0	0	0	0	0	0	0	0	0	0	0	0	0	0	0	0	0	0	0	0	0	0	0	0	0	0	0	0	0	0	0	0	0	0
2568546	G	A,C,T			PTS system, IIb component	False	p.Val35Ile,p.Val35Leu,p.Val35Leu	0	0	0	0	0	0	0	0	0	0	0	0	0	0	0	0	1	0	1	0	0	0	0	0	0	0	0	0	0	0	0	0	0	0	0	0	0	0	0	0	0	0
2576376	T	C,G,A				False		0	0	0	0	0	0	0	0	0	0	0	0	0	0	0	0	0	0	0	0	0	0	0	0	0	0	0	0	0	0	0	0	0	0	0	0	0	0	0	0	0	0
2586431	G	T,A,C	CDR20291_2203	None		False	p.Val28Val,p.Val28Val,p.Val28Val	0	0	0	0	0	0	0	0	0	0	0	0	0	0	0	0	0	0	0	0	0	0	0	0	0	0	0	0	0	0	0	0	0	0	0	0	0	0	0	0	0	0
2590488	C	A,T,G	CDR20291_2206	None	conserved hypothetical protein	False	p.Gln357*,p.Gln357Lys,p.Gln357Glu	0	0	0	0	0	0	0	0	0	0	0	0	0	0	0	0	0	0	0	0	0	0	0	0	0	0	1	0	0	0	0	0	0	0	0	0	0	0	0	0	0	0
2593950	G	A,T,C	CDR20291_2209	rpiB1	two-component sensor histidine kinase	False	p.Ala46Val,p.Ala46Gly,p.Ala46Glu	0	0	0	0	0	0	0	0	0	0	0	0	0	0	0	0	0	0	0	0	0	0	0	0	0	0	0	0	0	0	0	0	0	0	0	0	0	0	0	0	0	0
2602209	G	T,*,A,C	CDR20291_2217	None	ribose-5-phosphate isomerase 1	False	p.Ala578Val,p.Ala578Gly,p.Ala578Asp	0	0	0	0	0	0	0	0	0	0	0	0	0	0	0	0	0	0	0	0	0	0	0	0	0	0	0	0	0	0	0	0	0	0	0	0	0	0	0	0	0	0
2634142	T	G,A,C	CDR20291_2241	grdE	putative sigma-54 interacting transcription antiterminator	False	p.Ile66Phe,p.Ile66Val,p.Ile66Leu	0	0	0	0	0	0	0	0	0	0	0	0	0	0	0	0	0	0	0	0	0	0	0	0	0	0	0	0	0	0	0	0	0	0	0	0	0	0	0	0	0	0
2635095	A	T,C,G	CDR20291_2243	trxB3	glycine reductase complex component B alpha and beta subunits	False	p.Thr287Thr,p.Thr287Thr,p.Thr287Thr	0	0	0	0	0	0	0	0	0	0	0	0	0	0	0	0	0	0	0	0	0	0	0	0	0	0	0	0	0	0	0	0	0	0	0	0	0	0	0	0	0	0
2649551	G	T,A,C	CDR20291_2259	nadA	thioredoxin reductase	False	p.Leu69Val,p.Leu69Ile,p.Leu69Leu	0	0	0	0	0	0	0	0	0	0	0	0	0	0	0	0	1	0	1	0	0	0	0	0	0	0	0	0	0	0	0	0	0	1	1	0	0	0	0	0	0	0
2658450	C	A,T	CDR20291_2268	iorA	quinolinate synthetase A	False	p.Cys172Phe,p.Cys172Tyr	0	0	0	0	0	0	0	0	0	0	0	0	0	0	0	0	0	0	0	0	0	0	0	0	0	0	0	0	0	0	0	0	0	0	0	0	0	0	0	0	0	0
2660340	G	T,A,C			indolepyruvate oxidoreductase subunit	True		0	0	0	0	0	0	0	0	0	0	0	0	0	0	0	0	0	1	0	1	0	0	0	0	0	0	0	0	0	0	0	0	0	0	0	0	0	0	0	0	0	0
2665741	C	G,A,T	CDR20291_2272	None		False	p.Asp190Tyr,p.Asp190His,p.Asp190Asn	0	0	0	0	0	0	0	0	0	0	0	0	0	0	0	0	0	0	0	0	0	0	0	0	0	0	0	0	0	0	0	0	0	0	0	0	0	0	0	0	0	0
2673604	A	T,C	CDR20291_2279	None	putative signaling protein	False	p.Asp222Glu,p.Asp222Glu	0	0	0	0	0	0	0	0	0	0	0	0	0	0	0	0	0	0	0	0	0	0	0	0	0	0	0	0	0	0	1	0	0	0	0	0	0	0	0	0	0	0
2704395	T	G,C	CDR20291_2307	None	putative beta-lactamase inducer	False	p.Ile523Val,p.Ile523Leu	0	0	0	0	0	0	0	0	0	0	0	0	0	0	0	0	0	0	0	0	0	0	0	0	0	0	1	0	0	0	0	0	0	0	0	0	0	0	0	0	0	0
2707567	A	T,C,G	CDR20291_2309	srlA	putative transcription antiterminator	True	p.Leu63Arg,p.Leu63Pro,p.Leu63Gln	1	1	1	1	1	1	1	1	1	1	1	1	1	1	1	1	0	0	0	0	0	0	0	0	0	0	0	0	0	0	0	0	0	0	0	0	0	0	0	0	0	0
2719487	A	G,C,T	CDR20291_2319	None	PTS system, glucitol/sorbitol-specific IIc2 component	False	p.Ser56Arg,p.Ser56Arg,p.Ser56Ser	0	0	0	0	0	0	0	0	0	0	0	0	0	0	0	0	0	0	0	0	0	0	0	0	0	0	0	0	0	0	0	0	0	0	0	0	0	0	0	0	0	0
2721199	T	G,A,C			putative oxidoreductase subunit	False		0	0	0	0	0	0	0	0	0	0	0	0	0	0	0	0	0	0	0	0	0	0	0	0	0	0	0	0	0	0	0	0	0	0	0	0	0	0	0	0	0	0
2729536	G	T,A,C	CDR20291_2328	None		False	p.Thr170Ile,p.Thr170Ser,p.Thr170Asn	0	0	0	0	0	0	0	0	0	0	0	0	0	0	0	0	0	0	0	0	0	0	0	0	0	0	0	0	0	0	0	0	0	0	0	0	0	0	0	0	0	0
2754026	A	C,G,T	CDR20291_2353	dnaJ	putative Mg2+ transporter	False	p.Ile324Ser,p.Ile324Thr,p.Ile324Asn	0	0	0	0	0	0	0	0	0	0	0	0	0	0	0	0	0	0	0	0	0	0	0	0	0	0	0	0	0	0	0	0	0	0	0	0	0	0	0	0	0	0
2787483	G	A,T,C	CDR20291_2383	None	chaperone protein	False	p.His379Tyr,p.His379Asp,p.His379Asn	0	0	0	0	0	0	0	0	0	0	0	0	0	0	0	0	0	0	0	0	0	0	0	0	0	0	0	0	0	0	0	0	0	0	0	0	0	0	0	0	0	0
2790660	T	G,C,A	CDR20291_2385	None	putative peptidase	False	p.Glu644Asp,p.Glu644Asp,p.Glu644Glu	0	0	0	0	0	0	0	0	0	0	0	0	0	0	0	0	0	0	0	0	0	0	0	0	0	0	0	0	0	0	0	0	0	0	0	0	0	0	0	0	0	0
2791898	G	T,*,A,C	CDR20291_2385	None	putative sensor histidine kinase	False	p.Arg232Trp,p.Arg232Gly,p.Arg232Arg	0	0	0	0	0	0	0	0	0	0	0	0	0	0	0	0	0	0	0	0	0	0	0	0	0	0	0	0	0	0	0	0	0	0	0	0	0	0	0	0	0	0
2793394	G	T,A,C	CDR20291_2386	selB	putative sensor histidine kinase	False	p.Pro396Ser,p.Pro396Ala,p.Pro396Thr	0	0	0	0	0	0	0	0	0	0	0	0	0	0	0	0	0	0	0	0	0	0	0	0	0	0	0	0	0	0	0	0	0	0	0	0	0	0	0	0	0	0
2803020	G	A,T,C	CDR20291_2394	None	selenocysteine-specific elongation factor	False	p.Gly33Asp,p.Gly33Ala,p.Gly33Val	0	0	0	0	0	0	0	0	0	0	0	0	0	0	0	0	1	0	1	0	0	0	0	0	0	0	0	0	0	0	0	0	0	0	0	0	0	0	0	0	0	0
2803568	A	G,T,C	CDR20291_2394	None	putative histidinol-phosphate aminotransferase	False	p.Asn216His,p.Asn216Asp,p.Asn216Tyr	0	0	0	0	0	0	0	0	0	0	0	0	0	0	0	0	0	0	0	0	0	0	0	0	0	0	0	0	0	0	0	0	0	0	0	0	0	0	0	0	0	0
2812211	G	C,T,A	CDR20291_2401	None	putative histidinol-phosphate aminotransferase	False	p.Leu397Phe,p.Leu397Val,p.Leu397Ile	0	0	0	0	0	0	0	0	0	0	0	0	0	0	0	0	0	0	0	0	0	0	0	0	0	0	0	0	0	0	0	0	0	0	0	0	0	0	0	0	0	0
2814529	G	C,T,A,*	CDR20291_2402	None	probable 6-phospho-alpha-glucosidase	False	p.Ser173*,p.Ser173Leu,p.Ser173Trp	0	0	0	0	0	0	0	0	0	0	0	0	0	0	0	0	0	0	0	0	0	0	0	0	0	0	0	0	0	0	0	0	0	0	0	0	0	0	0	0	0	0
2815631	A	G,C,T	CDR20291_2403	None	PTS system, IIbc component	False	p.Ser94Ser,p.Ser94Ser,p.Ser94Ser	0	0	0	0	0	0	0	0	0	0	0	0	0	0	0	0	0	0	0	0	0	0	0	0	0	0	0	0	0	0	0	0	0	0	0	0	0	0	0	0	0	0
2818460	A	*,T,C			transcriptional antiterminator	False		0	0	0	0	0	0	0	0	0	0	0	0	0	0	0	0	0	0	0	0	0	0	0	0	0	0	0	0	0	0	0	0	0	0	0	0	0	0	0	0	0	0
2848439	G	T,C,A	CDR20291_2429	None		False	p.Phe69Leu,p.Phe69Leu,p.Phe69Phe	0	0	0	0	0	0	0	0	0	0	0	0	0	0	0	0	0	0	0	0	0	0	0	0	0	0	0	0	0	0	0	0	0	0	0	0	0	0	0	0	0	0
2857596	A	C,T,G	CDR20291_2436	None	putative exported protein	False	p.Ile244Ser,p.Ile244Thr,p.Ile244Asn	0	0	0	0	0	0	0	0	0	0	0	0	0	0	0	0	0	0	0	0	0	0	0	0	0	0	0	0	0	0	0	0	0	0	0	0	0	0	0	0	0	0
2864615	G	A,T,C			putative sugar transporter, permease protein	False		0	0	0	0	0	0	0	0	0	0	0	0	0	0	0	0	1	0	1	0	0	0	0	0	0	0	0	0	0	1	0	0	0	1	1	0	0	0	0	0	0	0
2868135	T	G,A,C	CDR20291_2445	recG		False	p.Pro107Pro,p.Pro107Pro,p.Pro107Pro	0	0	0	0	0	0	0	0	0	0	0	0	0	0	0	0	0	0	0	0	0	0	0	0	0	0	0	0	0	0	0	0	0	0	0	0	0	0	0	0	0	0
2881574	A	T,G,C	CDR20291_2456	None	ATP-dependent DNA helicase	True	p.Ser400Ala,p.Ser400Pro,p.Ser400Thr	0	1	0	0	0	0	0	0	0	0	0	0	0	0	0	0	0	0	0	0	0	0	0	0	0	0	0	0	0	0	0	0	0	0	0	0	0	0	0	0	0	0
2889492	T	A,C,G	CDR20291_2464	stk	two-component sensor histidine kinase	False	p.Glu341Val,p.Glu341Gly,p.Glu341Ala	0	0	0	0	0	0	0	0	0	0	0	0	0	0	0	0	0	0	0	0	0	0	0	0	0	0	0	0	0	0	0	0	0	0	0	0	0	0	0	0	0	0
2891553	G	T,A,C	CDR20291_2466	None	serine/threonine-protein kinase and phosphatase	False	p.Leu261Phe,p.Leu261Val,p.Leu261Ile	0	0	0	0	0	0	0	0	0	0	0	0	0	0	0	0	0	0	0	0	0	0	0	0	0	0	0	0	0	0	0	0	0	0	0	0	0	0	0	0	0	0
2896334	A	G,C,T	CDR20291_2471	def2	radical SAM protein	False	p.Val104Gly,p.Val104Ala,p.Val104Glu	0	0	0	0	0	0	0	0	0	0	0	0	0	0	0	0	0	0	0	0	0	0	0	0	0	0	0	0	0	0	0	0	0	0	0	0	0	0	0	0	0	0
2900685	A	G,T	CDR20291_2474	rpoZ	peptide deformylase 2	False	p.Ile71Thr,p.Ile71Lys	0	0	0	0	0	0	0	0	0	0	0	0	0	0	0	0	0	0	0	0	0	0	0	0	0	0	0	0	0	0	0	0	0	0	0	0	0	0	0	0	0	0
2907863	C	T,A,G	CDR20291_2480	None	DNA-directed RNA polymerase omega chain	False	p.Gly220Cys,p.Gly220Arg,p.Gly220Ser	0	0	0	0	0	0	0	0	0	0	0	0	0	0	0	0	0	0	0	0	0	0	0	0	0	0	0	0	0	0	0	0	0	0	0	0	0	0	0	0	0	0
2930161	T	G,C,A	CDR20291_2497	None	putative antibiotic resistance ABC transporter, ATP-binding protein	False	p.Lys170*,p.Lys170Glu,p.Lys170Gln	0	0	0	0	0	0	0	0	0	0	0	0	0	0	0	0	0	0	0	0	0	0	0	0	0	0	0	0	0	0	0	0	0	0	0	0	0	0	0	0	0	0
2931889	A	G,T,C	CDR20291_2499	None	conserved hypothetical protein	False		0	0	0	0	0	0	0	0	0	0	0	0	0	0	0	0	1	0	1	0	0	0	0	0	0	0	0	0	0	1	0	0	0	1	1	0	0	0	0	0	0	0
2937158	C	G,A,T	CDR20291_2502	None	hypothetical protein	False	p.Gly333Cys,p.Gly333Arg,p.Gly333Ser	0	0	0	0	0	0	0	0	0	0	0	0	0	0	0	0	0	0	0	0	0	0	0	0	0	0	0	0	0	0	0	0	0	0	0	0	0	0	0	0	0	0
2942446	G	A,T,C			isoleucyl-tRNA synthetase	False		0	0	0	0	0	0	0	0	0	0	0	0	0	0	0	0	1	0	1	0	0	0	0	0	0	0	0	0	0	0	0	0	0	0	0	0	0	0	0	0	0	0
2950215	C	A,T,G	CDR20291_2514	None		False	p.Gln267His,p.Gln267His,p.Gln267Gln	0	0	0	0	0	0	0	0	0	0	0	0	0	0	0	0	0	0	0	0	0	0	0	0	0	0	0	0	0	0	0	0	0	0	0	0	0	0	0	0	0	0
2971434	A	C,T			putative uncharacterized protein	False		0	0	0	0	0	0	0	0	0	0	0	0	0	0	0	0	0	0	0	0	0	0	0	0	0	0	0	0	0	0	0	0	0	0	0	0	0	0	0	2	0	0
2972528	C	A,G,T	CDR20291_2537	None		False	p.Glu108Asp,p.Glu108Asp,p.Glu108Glu	0	0	0	0	0	0	0	0	0	0	0	0	0	0	0	0	0	0	0	0	0	0	0	0	0	0	0	0	0	0	0	0	1	0	0	0	0	0	0	0	0	0
2976764	G	A,T,C	CDR20291_2541	murD	putative exported protein	False	p.Thr301Ile,p.Thr301Arg,p.Thr301Lys	1	1	1	1	1	1	1	1	1	1	1	1	1	1	1	1	1	1	1	1	1	1	1	0	1	0	0	0	0	1	0	0	0	1	1	0	0	1	0	0	1	0
2994921	C	A,T,G	CDR20291_2554	crr	UDP-N-acetylmuramoylalanine--D-glutamate ligase	False	p.Glu676*,p.Glu676Gln,p.Glu676Lys	0	0	0	0	0	0	0	0	0	0	0	0	0	0	0	0	0	0	0	0	0	0	0	0	0	0	0	0	0	0	0	0	0	0	0	0	0	0	0	0	0	0
2998179	G	T,C,A			PTS system, glucose-specific IIa component	False		0	0	0	0	0	0	0	0	0	0	0	0	0	0	0	0	0	0	0	0	0	0	0	0	0	0	0	0	0	0	0	0	0	0	0	0	0	0	0	0	0	0
3007908	G	T,C,A	CDR20291_2566	ctfB		False	p.Met1?,p.Met1?,p.Met1?	0	0	0	0	0	0	0	0	0	0	0	0	0	0	0	0	0	0	0	0	0	0	0	0	0	0	0	0	0	0	0	0	0	1	0	0	0	0	0	0	0	0
3008552	G	T,A,C	CDR20291_2566	ctfB	butyrate--acetoacetate CoA-transferase subunit B	True	p.Gly216Glu,p.Gly216Ala,p.Gly216Val	0	0	0	0	0	0	0	0	0	0	0	0	0	0	0	0	0	0	0	0	2	2	2	0	2	0	0	0	0	0	0	0	0	0	0	0	0	0	0	0	0	0
3013369	G	A,T,C	CDR20291_2570	nifJ	butyrate--acetoacetate CoA-transferase subunit B	False	p.Thr945Ile,p.Thr945Arg,p.Thr945Lys	0	0	0	0	0	0	0	0	0	0	0	0	0	0	0	0	0	0	0	0	0	0	0	0	0	0	0	0	0	0	0	0	0	0	1	0	0	0	0	0	0	0
3017215	C	A,T,G	CDR20291_2571	None	pyruvate-flavodoxin oxidoreductase	False	p.Ala25Ala,p.Ala25Ala,p.Ala25Ala	0	0	0	0	0	0	0	0	0	0	0	0	0	0	0	0	0	0	0	0	0	0	0	0	0	0	0	0	0	0	0	0	0	0	0	0	0	0	0	0	0	0
3019556	G	T,A,C	CDR20291_2573	None	putative propanediol utilization protein	False	p.Ser62*,p.Ser62Leu,p.Ser62Trp	0	0	0	0	0	0	0	0	0	0	0	0	0	0	0	0	0	0	0	0	0	0	0	0	0	0	0	0	0	0	0	0	0	0	0	0	0	0	0	0	0	0
3047567	T	A,G,C	CDR20291_2597	None	putative regulatory protein	False	p.Asp484Val,p.Asp484Gly,p.Asp484Ala	0	0	0	0	0	0	0	0	0	0	0	0	0	0	0	0	0	0	0	0	0	0	0	0	0	0	0	0	0	0	0	0	0	0	0	0	0	0	0	0	0	0
3048969	C	T,A,G	CDR20291_2597	None	putative NADH-dependent flavin oxidoreductase	False	p.Val17Phe,p.Val17Leu,p.Val17Ile	0	0	0	0	0	0	0	0	0	0	0	0	0	0	0	0	0	0	0	0	0	0	0	0	0	0	0	0	0	0	0	0	0	0	0	0	0	0	0	0	0	0
3051402	G	T,A			putative NADH-dependent flavin oxidoreductase	False		0	0	0	0	0	0	0	0	0	0	0	0	0	0	0	0	0	0	0	0	0	0	0	0	0	0	0	0	0	0	0	0	0	0	0	0	0	0	0	0	0	0
3071089	A	C,T,G				False		0	0	0	0	0	0	0	0	0	0	0	0	0	0	0	0	0	0	0	0	0	0	0	0	0	0	0	0	0	0	0	0	0	0	0	0	0	0	0	0	0	0
3071533	T	G,C,A	CDR20291_2610	None		False	p.Lys294*,p.Lys294Glu,p.Lys294Gln	0	0	0	0	0	0	0	0	0	0	0	0	0	0	0	0	0	0	0	0	0	0	0	0	0	0	0	0	0	0	0	0	0	0	0	0	0	0	0	0	0	0
3076032	G	T,C,A	CDR20291_2614	None	two-component sensor histidine kinase	False	p.Tyr52*,p.Tyr52*,p.Tyr52Tyr	0	0	0	0	0	0	0	0	0	0	0	0	0	0	0	0	0	0	0	0	0	0	0	0	0	0	0	0	0	0	0	0	0	0	0	0	0	0	0	0	0	0
3094169	G	A,T,C	CDR20291_2629	hisS	putative UDP-N-acetylglucosamine--N-acetylmuramyl-(pentapeptide) pyrophosphoryl-undecaprenol N-acetylglucosamine transferase	False	p.Ile144Met,p.Ile144Ile,p.Ile144Ile	0	0	0	0	0	0	0	0	0	0	0	0	0	0	0	0	0	0	0	0	0	0	0	0	0	0	0	0	0	0	0	0	0	0	0	0	0	0	0	0	0	0
3104114	C	T,A,G	CDR20291_2636	ubiB	putative histidyl-tRNA synthetase	False	p.Gly54Cys,p.Gly54Arg,p.Gly54Ser	0	0	0	0	0	0	0	0	0	0	0	0	0	0	0	0	0	0	0	0	0	0	0	0	0	0	0	0	0	0	0	0	0	0	0	0	0	0	0	0	0	0
3107381	C	A,G,T	CDR20291_2640	agrB	probable ubiquinone biosynthesis protein	False	p.Gly52Val,p.Gly52Ala,p.Gly52Asp	0	0	0	0	0	0	0	0	0	0	0	0	0	0	0	0	0	0	0	0	0	0	0	0	0	0	0	0	0	0	0	0	0	0	0	0	0	0	0	0	0	0
3111866	C	A,G,T	CDR20291_2643	ptsI	accessory gene regulator	False	p.Pro327Pro,p.Pro327Pro,p.Pro327Pro	0	0	0	0	0	0	0	0	0	0	0	0	0	0	0	0	1	0	1	0	0	0	0	0	0	0	0	0	0	1	0	0	0	1	1	0	0	0	0	0	0	0
3120220	C	A,T,G	CDR20291_2650	uppS	phosphoenolpyruvate-protein phosphotransferase	False	p.Arg168Met,p.Arg168Thr,p.Arg168Lys	0	0	0	0	0	0	0	0	0	0	0	0	0	0	0	0	0	0	0	0	0	0	0	0	0	0	0	0	0	1	0	0	0	0	0	0	0	0	0	0	0	0
3128507	A	G,C,T,*	CDR20291_2657	None	undecaprenyl pyrophosphate synthetase	False	p.Gly580Gly,p.Gly580Gly,p.Gly580Gly	0	0	0	0	0	0	0	0	0	0	0	0	0	0	0	0	1	0	1	0	0	0	0	0	0	0	0	0	0	0	0	0	0	0	0	0	0	0	0	0	0	0
3135280	A	C,T,G	CDR20291_2663	None	capsular polysaccharide biosynthesis protein	False	p.Asp384Glu,p.Asp384Glu,p.Asp384Asp	0	0	0	0	0	0	0	0	0	0	0	0	0	0	0	0	0	0	0	0	0	0	0	0	0	0	0	0	0	0	0	0	0	0	0	0	0	0	0	0	0	0
3148767	T	A,G,C	CDR20291_2673	None	putative minor teichoic acid biosynthesis protein	False	p.Lys256Ile,p.Lys256Arg,p.Lys256Thr	0	0	0	0	0	0	0	0	0	0	0	0	0	0	0	0	0	0	0	0	0	0	0	0	0	0	0	0	0	0	0	0	0	0	0	0	0	0	0	0	0	0
3158861	A	C,T,G	CDR20291_2680	None	putative membrane protein	False	p.Asp105Glu,p.Asp105Glu,p.Asp105Asp	0	0	0	0	0	0	0	0	0	0	0	0	0	0	0	0	0	0	0	0	0	0	0	0	0	0	0	1	0	0	0	0	0	0	0	0	0	0	0	0	0	0
3162362	C	A,T,G	CDR20291_2682	slpA	cell surface protein (putative S-layer protein precursor)	False	p.Gly696Val,p.Gly696Ala,p.Gly696Asp	0	0	0	0	0	0	0	0	0	0	0	0	0	0	0	0	0	0	0	0	0	0	0	0	0	0	0	0	0	0	0	0	0	0	0	0	0	0	0	0	0	0
3162375	T	C,G,A	CDR20291_2682	slpA	cell surface protein (S-layer precursor protein)	False	p.Lys692*,p.Lys692Glu,p.Lys692Gln	0	0	0	0	0	0	0	0	0	0	0	0	0	0	0	0	0	0	0	0	0	0	0	0	0	0	0	0	0	0	0	0	0	0	0	0	0	0	0	0	0	0
3162548	G	T,A,C	CDR20291_2682	slpA	cell surface protein (S-layer precursor protein)	True	p.Ser634Phe,p.Ser634Cys,p.Ser634Tyr	0	0	0	0	0	0	0	0	0	0	0	0	0	0	0	0	0	0	0	0	2	2	2	0	0	0	0	0	0	0	0	0	0	0	0	0	0	0	0	0	0	0
3163791	C	A,T,G,*	CDR20291_2682	slpA	cell surface protein (S-layer precursor protein)	False	p.Glu220*,p.Glu220Gln,p.Glu220Lys	0	0	0	0	0	0	0	0	0	0	0	0	0	0	0	0	0	0	0	0	0	0	0	0	0	0	0	0	0	0	0	0	0	0	0	0	0	0	0	0	0	0
3163977	C	T,G,A	CDR20291_2682	slpA	cell surface protein (S-layer precursor protein)	False	p.Ala158Ser,p.Ala158Pro,p.Ala158Thr	0	0	0	0	0	0	0	0	0	0	0	0	0	0	0	0	0	0	0	0	0	0	0	0	0	0	0	0	0	0	0	0	0	0	0	0	0	0	0	0	0	0
3163982	G	T,C,A	CDR20291_2682	slpA	cell surface protein (S-layer precursor protein)	False	p.Pro156Leu,p.Pro156Arg,p.Pro156Gln	1	1	1	1	1	1	1	1	1	1	1	1	1	1	1	1	3	0	3	0	0	0	0	0	0	0	0	0	0	0	0	0	0	0	0	0	0	0	0	0	0	0
3163983	G	A,C,T	CDR20291_2682	slpA	cell surface protein (S-layer precursor protein)	False	p.Pro156Ser,p.Pro156Ala,p.Pro156Thr	0	0	0	0	0	0	0	0	0	0	0	0	0	0	0	0	0	0	0	0	0	0	0	0	0	0	0	0	0	0	0	0	0	0	0	0	0	0	0	0	0	0
3168797	A	C,T,G	CDR20291_2685	None	cell surface protein (S-layer precursor protein)	False	p.Ser512Ala,p.Ser512Pro,p.Ser512Thr	0	0	0	0	0	0	0	0	0	0	0	0	0	0	0	0	0	0	0	0	0	0	0	0	0	0	0	0	0	0	0	0	0	0	0	0	0	0	0	0	0	0
3174076	C	A,G,T	CDR20291_2686	None	cell surface protein	False	p.Asp810Tyr,p.Asp810His,p.Asp810Asn	0	0	0	0	0	0	0	0	0	0	0	0	0	0	0	0	0	0	0	0	0	0	0	0	0	0	0	0	0	0	0	0	0	0	0	0	0	0	0	0	0	0
3186390	A	G,T,C			putative exported protein	False		0	0	0	0	0	0	0	0	0	0	0	0	0	0	0	0	0	0	0	0	0	0	0	0	0	0	0	0	0	0	0	0	0	0	0	0	0	0	0	0	0	0
3201991	C	A,G	CDR20291_2708	None		False	p.Val209Val,p.Val209Val	0	0	0	0	0	0	0	0	0	0	0	0	0	0	0	0	0	0	0	0	0	0	0	0	0	0	0	0	0	0	0	0	0	0	0	0	0	0	0	0	0	0
3206874	G	A,T,C	CDR20291_2713	None	putative amino acid racemase	False	p.Glu39*,p.Glu39Lys,p.Glu39Gln	0	0	0	0	0	0	0	0	0	0	0	0	0	0	0	0	0	0	0	0	0	0	0	0	0	0	0	0	0	0	0	0	0	0	0	0	0	0	0	0	0	0
3207237	C	G,A,T	CDR20291_2713	None	conserved hypothetical protein	False	p.His160Asn,p.His160Asp,p.His160Tyr	0	0	0	0	0	0	0	0	0	0	0	0	0	0	0	0	0	0	0	0	0	0	0	0	0	0	0	0	0	0	0	0	0	0	0	0	0	0	0	0	0	0
3209138	G	C,A,T	CDR20291_2714	None	conserved hypothetical protein	False	p.Pro28Leu,p.Pro28Arg,p.Pro28His	0	0	0	0	0	0	0	0	0	0	0	0	0	0	0	0	0	0	0	0	0	0	0	0	0	0	0	0	0	0	0	0	0	0	0	0	0	0	0	0	0	0
3215912	C	A,G,T	CDR20291_2720	None	putative membrane protein	False	p.Ile218Met,p.Ile218Ile,p.Ile218Ile	0	0	0	0	0	0	0	0	0	0	0	0	0	0	0	0	0	0	3	0	0	0	0	0	0	0	0	0	0	0	0	0	0	0	0	0	0	0	0	0	0	0
3217673	T	G,C,A	CDR20291_2722	None	putative membrane protein	False	p.Asn885Ile,p.Asn885Ser,p.Asn885Thr	0	0	0	0	0	0	0	0	0	0	0	0	0	0	0	0	0	0	0	0	0	0	0	0	0	0	0	0	0	0	0	0	0	0	0	0	0	0	0	0	0	0
3236123	T	C,G,A	CDR20291_2732	None	putative collagen-binding protein	False	p.Ile458Met,p.Ile458Ile,p.Ile458Ile	0	0	0	0	0	0	0	0	0	0	0	0	0	0	0	0	0	0	0	0	0	0	0	0	0	0	0	0	0	0	0	0	0	0	0	0	0	0	0	0	0	0
3237115	C	A,G,T	CDR20291_2732	None	putative amidohydrolase	False	p.Val128Leu,p.Val128Leu,p.Val128Ile	0	0	0	0	0	0	0	0	0	0	0	0	0	0	0	0	0	0	0	0	0	0	0	0	0	0	0	0	0	0	0	0	0	0	0	0	0	0	0	0	0	0
3246004	T	C,G,A			putative amidohydrolase	False		0	0	0	0	0	0	0	0	0	0	0	0	0	0	0	0	0	0	0	0	0	0	0	0	0	0	0	0	0	0	0	0	0	0	0	0	0	0	0	0	0	0
3248063	T	C,G,A	CDR20291_2743	dltB		False	p.Lys194*,p.Lys194Glu,p.Lys194Gln	0	0	0	0	0	0	0	0	0	0	0	0	0	0	0	0	0	0	0	0	0	0	0	0	0	0	0	1	0	0	0	0	0	0	0	0	0	0	0	0	0	0
3248655	A	T,C,G	CDR20291_2744	dltA	D-alanyl transferase	False	p.Met501Arg,p.Met501Thr,p.Met501Lys	0	0	0	0	0	0	0	0	0	0	0	0	0	0	0	0	2	0	2	0	0	0	0	0	0	0	0	0	0	0	0	0	0	0	0	0	0	0	0	0	0	0
3259617	G	T,A,C	CDR20291_2753	None	D-alanine--poly(phosphoribitol) ligase subunit 1 (D-alanine-activating enzyme)	False	p.Leu262Val,p.Leu262Ile,p.Leu262Leu	0	0	0	0	0	0	0	0	0	0	0	0	0	0	0	0	0	0	0	0	0	0	0	0	0	0	0	0	0	0	0	0	0	0	0	0	0	0	0	0	0	0
3259960	G	A,C,T	CDR20291_2753	None	putative dipeptidase	False	p.Cys147*,p.Cys147Trp,p.Cys147Cys	0	0	0	0	0	0	0	0	0	0	0	0	0	0	0	0	0	0	0	0	0	0	0	0	0	0	3	0	0	0	0	0	0	0	0	0	0	0	0	0	0	0
3263352	C	A,G,T	CDR20291_2755	None	putative dipeptidase	False	p.Gly192Val,p.Gly192Ala,p.Gly192Glu	0	0	0	0	0	0	0	0	0	0	0	0	0	0	0	0	0	0	0	0	0	0	0	0	0	0	0	0	0	0	0	0	0	0	0	0	0	0	0	0	0	0
3275046	G	A,T,C	CDR20291_2765	None	putative esterase/halogenase	False	p.Ala286Thr,p.Ala286Pro,p.Ala286Ser	0	0	0	0	0	0	0	0	0	0	0	0	0	0	0	0	0	0	0	0	0	0	0	0	0	0	0	0	0	0	0	0	0	0	0	0	0	0	0	0	0	0
3286076	C	A,G,T	CDR20291_2774	fhuD	putative sigma-54 dependent regulatory protein	False	p.Gln231His,p.Gln231His,p.Gln231Gln	0	0	0	0	0	0	0	0	0	0	0	0	0	0	0	0	0	0	0	0	0	0	0	0	0	0	0	0	0	0	0	0	0	0	0	0	0	0	0	0	0	0
3292465	T	G,C	CDR20291_2781	None	putative ferrichrome ABC transporter, substrate-binding protein	False	p.Ile58Met,p.Ile58Ile	0	0	0	0	0	0	0	0	0	0	0	0	0	0	0	0	0	0	0	0	0	0	0	0	0	0	0	0	0	0	0	0	0	0	0	0	0	0	0	0	0	0
3296480	G	T,A,C	CDR20291_2784	None	GntR-family transcriptional regulator	False	p.Ser356*,p.Ser356*,p.Ser356Leu	0	0	0	0	0	0	0	0	0	0	0	0	0	0	0	0	0	0	0	0	0	0	0	0	0	0	0	0	0	0	0	0	0	0	0	0	0	0	0	0	0	0
3301091	G	T,A,C	CDR20291_2788	ntpB	ABC transporter, permease protein	False	p.Pro307Ser,p.Pro307Ala,p.Pro307Thr	0	0	0	0	0	0	0	0	0	0	0	0	0	0	0	0	0	0	0	0	0	0	0	0	0	0	0	0	0	0	0	0	0	0	0	0	0	0	0	0	0	0
3302767	C	A,G,T	CDR20291_2789	ntpA	V-type sodium ATP synthase subunit B	False	p.Glu340*,p.Glu340Gln,p.Glu340Lys	0	0	0	0	0	0	0	0	0	0	0	0	0	0	0	0	0	0	0	0	0	0	0	0	0	0	0	0	0	0	0	0	0	0	0	0	0	0	0	0	1	0
3316666	G	C,T,A	CDR20291_2800	adhE	V-type sodium ATP synthase subunit A	False	p.Ala250Val,p.Ala250Gly,p.Ala250Asp	0	0	0	0	0	0	0	0	0	0	0	0	0	0	0	0	0	0	0	0	0	0	0	0	0	0	0	0	0	0	0	0	0	0	0	0	0	0	0	0	0	0
3320130	A	T,C,G	CDR20291_2804	None	aldehyde-alcohol dehydrogenase	False	p.Ser378Ala,p.Ser378Pro,p.Ser378Thr	0	0	0	0	0	0	0	0	0	0	0	0	0	0	0	0	0	0	0	0	0	0	0	0	0	0	0	0	0	0	0	0	0	0	0	0	0	0	0	0	0	0
3325848	T	G,A,C			putative AMP-binding protein	False		0	0	0	0	0	0	0	0	0	0	0	0	0	0	0	0	0	0	0	0	0	0	0	0	0	0	0	0	0	0	0	0	0	0	0	0	0	0	0	0	0	0
3328289	C	A,T,G	CDR20291_2812	None		False	p.Gln163His,p.Gln163His,p.Gln163Gln	0	0	0	0	0	0	0	0	0	0	0	0	0	0	0	0	0	0	0	0	0	0	0	0	0	0	0	0	0	0	0	0	0	0	0	0	0	0	0	0	0	0
3330095	C	A,G,T	CDR20291_2813	None	conserved hypothetical protein	False	p.Cys334Phe,p.Cys334Ser,p.Cys334Tyr	0	0	0	0	0	0	0	0	0	0	0	0	0	0	0	0	0	0	0	0	0	0	0	0	0	0	0	0	0	0	0	0	0	0	0	0	0	0	0	0	0	0
3334516	T	C,G,A	CDR20291_2816	None	conserved hypothetical protein	False	p.Gln29His,p.Gln29His,p.Gln29Gln	0	0	0	0	0	0	0	0	0	0	0	0	0	0	0	0	0	0	0	0	0	0	0	0	0	0	0	0	0	0	0	0	0	0	0	0	0	0	0	0	0	0
3359813	T	A,C,G,*	CDR20291_2838	None	hypothetical protein	False	p.Glu140Val,p.Glu140Gly,p.Glu140Ala	0	0	0	0	0	0	0	0	0	0	0	0	0	0	0	0	0	0	0	0	0	0	0	0	0	0	0	0	0	0	0	0	0	0	0	0	0	0	0	0	0	0
3361855	C	T,A,G			probable carbohydrate hydrolase	False		0	0	0	0	0	0	0	0	0	0	0	0	0	0	0	0	0	0	0	0	0	0	0	0	0	0	0	0	0	0	0	0	0	0	0	0	0	0	0	0	0	0
3365950	C	A,T,G	CDR20291_2844	None		False	p.Lys72Asn,p.Lys72Asn,p.Lys72Lys	0	0	0	0	0	0	0	0	0	0	0	0	0	0	0	0	0	0	0	0	0	0	0	0	0	0	0	0	0	0	0	0	0	2	0	0	0	0	0	0	0	0
3366994	C	G,A,T	CDR20291_2845	None	None	False	p.Gly408*,p.Gly408Arg,p.Gly408Arg	0	0	0	0	0	0	0	0	0	0	0	0	0	0	0	0	0	0	0	0	0	0	0	0	0	0	0	0	0	0	0	0	0	0	0	0	2	0	0	0	0	0
3411459	A	G,C,T			putative pyridine-nucleotide-disulfide oxidoreductase	False		0	0	0	0	0	0	0	0	0	0	0	0	0	0	0	0	0	0	0	0	0	0	0	0	0	0	0	0	0	1	0	0	0	0	0	0	0	0	0	0	0	0
3412183	G	T,C,A	CDR20291_2881	None		False	p.Pro88Leu,p.Pro88Arg,p.Pro88His	0	0	0	0	0	0	0	0	0	0	0	0	0	0	0	0	0	0	0	0	0	0	0	0	0	0	0	0	0	0	0	0	0	0	0	0	0	0	0	0	0	0
3420396	C	A,T,G	CDR20291_2889	None	putative sugar-phosphate isomerase	False	p.Val406Leu,p.Val406Leu,p.Val406Ile	0	0	0	0	0	0	0	0	0	0	0	0	0	0	0	0	0	0	0	0	0	0	0	0	0	0	0	0	2	0	0	0	0	0	0	0	0	0	0	0	0	0
3433452	G	T,C,A	CDR20291_2899	xylB	putative ABC transporter, permease protein	False	p.Pro34Ser,p.Pro34Ala,p.Pro34Thr	0	0	0	0	0	0	0	0	0	0	0	0	0	0	0	0	0	0	0	0	0	0	0	0	0	0	0	0	0	0	0	0	0	0	0	0	0	0	0	0	0	0
3455256	T	A,G,C	CDR20291_2915	tagK	xylulose kinase	False	p.Asp188Val,p.Asp188Gly,p.Asp188Ala	0	0	0	0	0	0	0	0	0	0	0	0	0	0	0	0	0	0	0	0	0	0	0	0	0	0	0	0	0	0	0	0	0	0	0	0	0	0	0	0	0	0
3472928	G	T,A,C			putative tagatose (1)-phosphate-kinase	False		0	0	0	0	0	0	0	0	0	0	0	0	0	0	0	0	0	0	0	0	0	0	0	0	0	0	0	0	0	0	0	0	0	0	0	0	0	0	0	0	0	0
3473340	G	A,T,C	CDR20291_2929	treR		False	p.Ser41Asn,p.Ser41Thr,p.Ser41Ile	0	0	0	0	0	0	0	0	0	0	0	0	0	0	0	0	0	0	0	0	0	0	0	0	0	0	0	0	0	0	0	0	0	0	0	0	0	0	0	0	0	0
3480431	C	A,T,G			GntR-family transcriptional regulator	False		0	0	0	0	0	0	0	0	0	0	0	0	0	0	0	0	0	0	0	0	0	0	0	0	0	0	0	0	0	0	0	0	0	0	0	0	0	0	0	0	0	0
3489561	G	T,C,A	CDR20291_2939	None		False	p.Thr233Ile,p.Thr233Ser,p.Thr233Asn	0	0	0	0	0	0	0	0	0	0	0	0	0	0	0	0	0	0	0	0	0	0	0	0	0	0	0	0	0	0	0	0	0	0	0	0	0	0	0	0	0	0
3490690	C	T,A,G	CDR20291_2940	None	PTS system, IIbc component	False	p.Cys331Phe,p.Cys331Ser,p.Cys331Tyr	0	0	0	0	0	0	0	0	0	0	0	0	0	0	0	0	0	0	0	0	0	0	0	0	0	0	0	0	0	0	2	2	0	0	0	0	2	0	0	0	0	0
3501153	G	T,A			putative dipeptidase	False		0	0	0	0	0	0	0	0	0	0	0	0	0	0	0	0	0	0	0	0	0	0	0	0	0	0	0	0	0	0	0	0	0	0	0	0	0	0	0	0	0	0
3512667	G	T,C,*,A	CDR20291_2956	bglG		False	p.Ser254*,p.Ser254*,p.Ser254Leu	0	0	0	0	0	0	0	0	0	0	0	0	0	0	0	0	0	0	0	0	0	0	0	0	0	0	0	0	0	0	0	0	0	0	0	0	0	0	0	0	0	0
3516349	T	G,A,C	CDR20291_2959	tndX	putative beta-glucoside bgl operon transcription antiterminator	False	p.Ile528Leu,p.Ile528Val,p.Ile528Leu	0	0	0	0	0	0	0	0	0	0	0	0	0	0	0	0	0	0	0	0	0	0	0	0	0	0	0	0	0	0	0	0	0	0	0	0	0	0	0	0	0	0
3531583	C	T,A,G	CDR20291_2969	None	conjugative transposon site-specific recombinase	False	p.Val389Leu,p.Val389Leu,p.Val389Ile	1	1	1	1	1	1	1	1	1	1	1	1	1	1	1	1	1	1	1	1	1	1	1	0	1	0	0	0	0	1	0	0	0	1	1	0	0	1	0	0	1	0
3535405	A	G,C,T	CDR20291_2971	None	PTS system, IIabc component	False	p.Leu16Arg,p.Leu16Pro,p.Leu16His	0	0	0	0	0	0	0	0	0	0	0	0	0	0	0	0	0	0	0	0	0	0	0	0	0	0	0	0	0	0	0	0	0	0	0	0	0	0	0	0	0	0
3536650	G	T,C,A	CDR20291_2973	None	PTS system, IIabc component	False	p.Pro635Leu,p.Pro635Arg,p.Pro635His	0	0	0	0	0	0	0	0	0	0	0	0	0	0	0	0	0	0	0	0	0	0	0	0	0	0	0	0	0	0	0	0	0	0	0	0	0	0	0	0	0	0
3538751	G	C,T,A	CDR20291_2974	acsB3	putative glycosyl hydrolase	False	p.Thr426Ile,p.Thr426Ser,p.Thr426Asn	0	0	0	0	0	0	0	0	0	0	0	0	0	0	0	0	0	0	0	0	0	0	0	0	0	0	0	0	0	0	0	0	0	0	0	0	0	0	0	0	0	0
3548211	G	C,T,A	CDR20291_2980	None	putative 6-phospho-beta-glucosidase	False	p.His293Tyr,p.His293Asp,p.His293Asn	0	0	0	0	0	0	0	0	0	0	0	0	0	0	0	0	0	0	0	0	0	0	0	0	0	0	0	0	0	0	0	0	0	0	0	0	0	0	0	0	0	0
3556879	A	T,G,*,C			probable abc transporter permease protein y4fn	True		0	0	0	1	1	0	1	1	1	0	0	0	0	1	0	0	0	0	0	0	0	0	0	0	0	0	0	0	0	0	0	0	0	0	0	0	0	0	0	0	0	0
3590908	A	C,G,T				False		0	0	0	0	0	0	0	0	0	0	0	0	0	0	0	0	0	0	0	0	0	0	0	0	0	0	0	0	0	0	0	0	0	0	0	0	0	0	0	0	0	0
3593058	G	T,A,C	CDR20291_3012	None		False	p.Cys181Tyr,p.Cys181Ser,p.Cys181Phe	0	0	0	0	0	0	0	0	0	0	0	0	0	0	0	0	0	0	2	0	0	0	0	0	0	0	0	0	0	0	0	0	0	0	0	0	0	0	0	0	0	0
3600925	G	T,A,C	CDR20291_3018	rnr	conserved hypothetical protein	False	p.Leu384Phe,p.Leu384Val,p.Leu384Ile	0	0	0	0	0	0	0	0	0	0	0	0	0	0	0	0	1	0	1	0	0	0	0	0	0	0	0	0	0	0	0	0	0	0	0	0	0	0	0	0	0	0
3607379	G	A,T,C			ribonuclease R	False	p.Met16Ile,p.Met16Ile,p.Met16Ile	0	0	0	0	0	0	0	0	0	0	0	0	0	0	0	0	0	0	0	0	0	0	0	0	0	0	0	0	0	0	0	0	0	0	0	0	0	0	0	0	0	0
3624369	G	C,T,A	CDR20291_3036	pbuX		False	p.Pro131Leu,p.Pro131Arg,p.Pro131Gln	0	0	0	0	0	0	0	0	0	0	0	0	0	0	0	0	0	0	0	0	0	0	0	0	0	0	0	0	0	0	0	0	0	0	0	0	0	0	0	0	0	0
3625745	G	A,T,C	CDR20291_3037	None	xanthine permease	False	p.Tyr181*,p.Tyr181*,p.Tyr181Tyr	0	0	0	0	0	0	0	0	0	0	0	0	0	0	0	0	0	0	0	0	0	0	0	0	0	0	0	0	0	0	0	0	0	0	0	0	0	0	0	0	0	0
3632818	G	C,T,A	CDR20291_3042	None	putative amidohydrolase	False	p.Ser292*,p.Ser292*,p.Ser292Leu	0	0	0	0	0	0	0	0	0	0	0	0	0	0	0	0	0	0	0	0	0	0	0	0	0	0	0	0	0	0	0	0	0	0	0	0	0	0	0	0	0	0
3637592	C	A,T,G	CDR20291_3047	None	probable sigma54-dependent transcriptional regulator	False	p.Trp175*,p.Trp175Leu,p.Trp175Ser	0	0	0	0	0	0	0	0	0	0	0	0	0	0	0	0	0	0	0	0	0	0	0	0	0	0	0	0	0	0	0	0	0	0	0	0	0	0	0	0	0	0
3641061	T	G,C,A	CDR20291_3049	None	putative oxidoreductase	False	p.Ala133Ala,p.Ala133Ala,p.Ala133Ala	0	0	0	0	0	0	0	0	0	0	0	0	0	0	0	0	0	0	0	0	0	0	0	0	0	0	0	0	0	0	0	0	0	0	0	0	0	0	0	0	0	2
3668033	C	T,A	CDR20291_3072	None	abc transporter, atp-binding protein; abc transporter,atp-binding protein	True	p.Trp38*,p.Trp38Cys	1	0	0	1	1	1	1	1	1	1	0	0	1	1	1	0	0	0	0	0	0	0	0	0	0	0	0	0	0	0	0	0	0	0	0	0	0	0	0	0	0	0
3669902	G	T,C,A	CDR20291_3074	None	hypothetical protein	False	p.Pro136Ser,p.Pro136Ala,p.Pro136Thr	0	0	0	0	0	0	0	0	0	0	0	0	0	0	0	0	0	0	0	0	0	0	0	0	0	0	0	0	0	0	0	0	0	0	0	0	0	0	0	0	0	0
3680858	A	G,T,C	CDR20291_3082	sdaB	putative osmoprotectant acid ABC transporter, ATP-binding protein	False	p.Gly53Gly,p.Gly53Gly,p.Gly53Gly	0	0	0	0	0	0	0	0	0	0	0	0	0	0	0	0	0	0	0	0	0	0	0	0	0	0	0	0	0	0	0	0	0	0	0	0	0	0	0	0	0	0
3684957	A	T,C,G	CDR20291_3086	dapB1	L-serine dehydratase	False	p.Thr81Pro,p.Thr81Ala,p.Thr81Ser	0	0	0	0	0	0	0	0	0	0	0	0	0	0	0	0	0	0	0	0	0	0	0	0	0	0	0	0	0	0	0	0	0	0	0	0	0	0	0	0	0	0
3689426	A	G,C			dihydrodipicolinate reductase	False		0	0	0	0	0	0	0	0	0	0	0	0	0	0	0	0	0	0	0	0	0	0	0	0	0	0	0	0	0	0	0	0	0	0	0	0	0	0	0	0	0	0
3701663	C	A,T,G	CDR20291_3100	None		False	p.Met70Ile,p.Met70Ile,p.Met70Ile	0	0	0	0	0	0	0	0	0	0	0	0	0	0	0	0	0	0	0	0	0	0	0	0	0	0	0	0	0	0	0	0	0	0	0	0	0	0	0	0	0	0
3705744	G	A,T,C	CDR20291_3104	prdR	conserved hypothetical protein	False	p.Pro469Leu,p.Pro469Arg,p.Pro469His	0	0	0	0	0	0	0	0	0	0	0	0	0	0	0	0	0	0	0	0	0	0	0	0	0	0	0	0	0	0	0	0	0	0	0	0	0	0	0	0	0	0
3715033	G	T,A,C	CDR20291_3112	None	sigma-54-dependent transcriptional activator	False	p.Ala142Val,p.Ala142Gly,p.Ala142Asp	0	0	0	0	0	0	0	0	0	0	0	0	0	0	0	0	0	0	0	0	0	0	0	0	0	0	0	0	0	0	0	0	0	0	0	0	0	0	0	0	0	0
3715100	C	G,A,T	CDR20291_3112	None	putative serine protease	False	p.Glu120*,p.Glu120Gln,p.Glu120Lys	0	0	0	0	0	0	0	0	0	0	0	0	0	0	0	0	0	0	0	0	0	0	0	0	0	0	0	0	0	0	0	0	0	0	0	0	0	0	0	0	0	0
3717215	A	G,T,C	CDR20291_3113	None	putative serine protease	False	p.Ile6Arg,p.Ile6Thr,p.Ile6Lys	0	0	0	0	0	0	0	0	0	0	0	0	0	0	0	0	0	0	0	0	0	0	0	0	0	0	0	0	0	0	0	0	0	0	0	0	0	0	0	0	0	0
3717240	C	A,G			two-component response regulator	False		0	0	0	0	0	0	0	0	0	0	0	0	0	0	0	0	0	0	0	0	0	0	0	0	0	0	0	0	0	0	0	0	0	0	0	0	1	0	0	0	0	0
3734417	G	A,T,C	CDR20291_3127	None		False	p.Thr255Ile,p.Thr255Arg,p.Thr255Lys	0	0	0	0	0	0	0	0	0	0	0	0	0	0	0	0	0	0	0	0	0	0	0	0	0	0	0	0	0	0	0	0	0	0	0	0	0	0	0	0	0	0
3741949	G	T,A	CDR20291_3135	feoB3	two-component sensor histidine kinase	False	p.Glu46*,p.Glu46Lys	0	0	0	0	0	0	0	0	0	0	0	0	0	0	0	0	0	0	0	0	0	0	0	0	0	0	0	0	0	0	0	0	0	0	0	0	0	0	0	0	0	0
3742878	G	T,A,C	CDR20291_3135	feoB3	putative ferrous iron transport protein B	False	p.Met355Ile,p.Met355Ile,p.Met355Ile	0	0	0	0	0	0	0	0	0	0	0	0	0	0	0	0	0	0	0	0	0	0	0	0	0	0	0	0	0	0	0	0	0	2	0	0	0	0	0	0	0	0
3748109	A	G,T,C	CDR20291_3141	None	putative ferrous iron transport protein B	False	p.Phe782Val,p.Phe782Leu,p.Phe782Ile	0	0	0	0	0	0	0	0	0	0	0	0	0	0	0	0	0	0	0	0	0	0	0	0	0	0	0	0	0	0	0	0	0	0	0	0	0	0	0	0	0	0
3749951	C	A,G,T	CDR20291_3141	None	putative transcription antiterminator	False	p.Val168Leu,p.Val168Leu,p.Val168Met	0	0	0	0	0	0	0	0	0	0	0	0	0	0	0	0	0	0	0	0	0	0	0	0	0	0	0	0	0	0	0	0	0	0	0	0	0	0	0	0	0	3
3755505	A	G,C,T			putative transcription antiterminator	False		0	0	0	0	0	0	0	0	0	0	0	0	0	0	0	0	0	0	0	0	0	0	0	0	0	0	0	0	0	0	0	0	0	0	0	0	0	0	0	0	0	0
3756589	G	C,T,A	CDR20291_3145	None		False	p.Ser99*,p.Ser99*,p.Ser99Leu	0	0	0	0	0	0	0	0	0	0	0	0	0	0	0	0	0	0	0	0	0	0	0	0	0	0	0	0	0	3	0	0	0	0	0	0	0	0	0	0	0	0
3757898	T	G,C,A	CDR20291_3146	pgi	probable protease	False	p.Lys164Asn,p.Lys164Asn,p.Lys164Lys	0	0	0	0	0	0	0	0	0	0	0	0	0	0	0	0	0	0	0	0	0	0	0	0	0	0	0	0	0	0	0	0	0	0	0	0	0	0	0	0	0	0
3763977	G	T,C,A			glucose-6-phosphate isomerase	False		0	0	0	0	0	0	0	0	0	0	0	0	0	0	0	0	0	0	0	0	0	0	0	0	0	0	0	0	0	0	0	0	0	2	0	0	0	0	0	0	0	0
3764795	T	G,A,C	CDR20291_3153	None		False	p.Lys122*,p.Lys122Glu,p.Lys122Gln	0	0	0	0	0	0	0	0	0	0	0	0	0	0	0	0	0	0	0	0	0	0	0	0	0	0	0	0	0	0	0	0	0	0	0	0	0	0	0	0	0	0
3769940	C	A,T			putative membrane protein	False		0	0	0	0	0	0	0	0	0	0	0	0	0	0	0	0	0	0	1	0	0	0	0	0	0	0	0	0	0	0	0	0	0	0	0	0	0	0	0	0	0	0
3779269	C	A,G,T	CDR20291_3166	clpP1		False	p.Ala106Ser,p.Ala106Pro,p.Ala106Thr	0	0	0	0	0	0	0	0	0	0	0	0	0	0	0	0	0	0	0	0	0	0	0	0	0	0	0	0	0	0	0	0	0	0	0	0	0	0	0	0	0	0
3783939	G	T,C,A	CDR20291_3170	dnaL	ATP-dependent Clp protease proteolytic subunit	False	p.Ala426Ala,p.Ala426Ala,p.Ala426Ala	0	0	0	0	0	0	0	0	0	0	0	0	0	0	0	0	0	0	0	0	0	0	0	0	0	0	0	0	0	0	0	0	0	0	0	0	0	0	0	0	0	0
3800190	T	A,G,C	CDR20291_3186	None	DNA ligase	False	p.Glu487Val,p.Glu487Gly,p.Glu487Ala	0	0	0	0	0	0	0	0	0	0	0	0	0	0	0	0	0	0	0	0	0	0	0	0	0	0	0	0	0	0	0	0	0	0	0	0	0	0	0	0	0	0
3807071	G	T,A	CDR20291_3192	None	membrane protein, putative	False	p.Thr64Ile,p.Thr64Asn	0	0	0	0	0	0	0	0	0	0	0	0	0	0	0	0	0	0	0	0	0	0	0	0	0	0	0	0	0	0	0	0	0	0	0	0	0	0	0	0	0	0
3809315	G	A,T,C	CDR20291_3193	bclA3	conserved hypothetical protein	False	p.Pro51Leu,p.Pro51Arg,p.Pro51Gln	0	0	0	0	0	0	0	0	0	0	0	0	0	0	0	0	0	0	0	0	0	0	0	0	0	0	0	0	0	0	0	0	0	0	0	0	0	0	0	0	0	0
3814751	C	T,A,G	CDR20291_3199	None	putative exosporium glycoprotein	True	p.Trp116*,p.Trp116Leu,p.Trp116Ser	0	1	0	0	0	0	0	0	0	0	0	0	0	0	0	0	0	0	0	0	0	0	0	0	0	0	0	0	0	0	0	0	0	0	0	0	0	0	0	0	0	0
3815165	A	T,G,C			putative nitroreductase	False		0	0	0	0	0	0	0	0	0	0	0	0	0	0	0	0	0	0	0	0	0	0	0	0	0	0	0	0	0	0	0	0	0	0	0	0	0	0	0	0	0	0
3821640	C	G,A,T	CDR20291_3205	None		False	p.Gly89Val,p.Gly89Ala,p.Gly89Glu	0	0	0	0	0	0	0	0	0	0	0	0	0	0	0	0	0	0	0	0	0	0	0	0	0	0	0	0	0	0	0	0	0	0	0	0	0	0	0	0	0	0
3822888	C	T,A	CDR20291_3206	None	putative multidrug efflux protein	False	p.Val32Leu,p.Val32Ile	0	0	0	0	0	0	0	0	0	0	0	0	0	0	0	0	0	0	0	0	0	0	0	0	0	0	0	0	0	0	0	0	0	0	0	1	0	0	0	0	0	0
3828223	C	A,G,T	CDR20291_3211	None	ABC transporter, permease protein	True	p.Met1?,p.Met1?,p.Met1?	0	0	0	0	0	0	0	0	0	0	0	0	0	0	0	0	0	0	0	0	1	1	1	0	0	0	0	0	0	0	0	0	0	0	0	0	0	0	0	0	0	0
3833579	G	T,A	CDR20291_3215	None	hypothetical protein	False	p.Asn218Lys,p.Asn218Asn	0	0	0	0	0	0	0	0	0	0	0	0	0	0	0	0	0	0	0	0	0	0	0	0	0	0	0	0	0	0	0	0	0	0	0	0	0	0	0	0	0	0
3842156	T	C,G,A	CDR20291_3220	None	putative RNA methyltransferase	True	p.Asp116Val,p.Asp116Gly,p.Asp116Ala	0	0	0	0	0	0	0	0	0	0	0	0	0	0	0	0	0	2	0	2	0	0	0	0	0	0	0	0	0	0	0	0	0	0	0	0	0	0	0	0	0	0
3844460	T	C,G,A,*	CDR20291_3222	None	putative DNA repair protein (nucleotide pyrophosphatase)	False	p.Val29Val,p.Val29Val,p.Val29Val	0	0	0	0	0	0	0	0	0	0	0	0	0	0	0	0	0	0	0	0	0	0	0	0	0	0	0	0	0	0	0	0	0	0	0	2	0	0	0	0	0	0
3847048	A	T,C,G	CDR20291_3225	None	putative ATP-binding protein	False	p.Ala68Ala,p.Ala68Ala,p.Ala68Ala	0	0	0	0	0	0	0	0	0	0	0	0	0	0	0	0	0	0	0	0	0	0	0	0	0	0	0	0	0	0	0	0	0	0	0	0	0	0	0	0	0	0
3854244	G	T,C,A	CDR20291_3230	None	putative formate/nitrite transporter	False	p.Ser422Phe,p.Ser422Cys,p.Ser422Tyr	0	0	0	0	0	0	0	0	0	0	0	0	0	0	0	0	0	0	0	0	0	0	0	0	0	0	0	0	0	0	0	0	0	0	0	0	1	0	0	0	0	0
3874734	C	T,A,G			putative DNA mismatch repair protein	False		0	0	0	0	0	0	0	0	0	0	0	0	0	0	0	0	0	0	0	0	0	0	0	0	0	0	0	0	0	0	0	0	0	0	0	0	2	0	0	0	0	0
3883638	G	T,A,C	CDR20291_3248	cbiF		False	p.Pro40Ser,p.Pro40Ala,p.Pro40Thr	0	0	0	0	0	0	0	0	0	0	0	0	0	0	0	0	0	0	0	0	0	0	0	0	0	0	0	0	0	0	0	0	0	0	0	0	0	0	0	0	0	0
3883828	G	T,C	CDR20291_3249	cbiT	precorrin-4 C(11)-methyltransferase	False	p.Leu166Val,p.Leu166Ile	0	0	0	0	0	0	0	0	0	0	0	0	0	0	0	0	0	0	0	0	0	0	0	0	0	0	0	0	0	0	0	0	0	0	0	0	0	0	0	0	0	0
3889583	T	G,A,C	CDR20291_3255	cbiB	probable cobalt-precorrin-6y C(15)-methyltransferase	False	p.Lys51Asn,p.Lys51Asn,p.Lys51Lys	0	0	0	0	0	0	0	0	0	0	0	0	0	0	0	0	0	0	0	0	0	0	0	0	0	0	0	0	0	0	0	0	0	0	0	0	0	0	0	0	0	0
3893340	G	T,C,A	CDR20291_3258	None	cobalamin biosynthesis protein	False	p.Pro101Ser,p.Pro101Ala,p.Pro101Thr	0	0	0	0	0	0	0	0	0	0	0	0	0	0	0	0	0	0	0	0	0	0	0	0	0	0	0	0	0	0	0	0	0	0	0	0	0	0	0	0	0	0
3901745	C	A,T	CDR20291_3266	None	putative cobalamin biosynthesis phosphoglycerate mutase	False	p.Gly58Cys,p.Gly58Ser	0	0	0	0	0	0	0	0	0	0	0	0	0	0	0	0	0	0	0	0	0	0	0	0	0	0	0	0	0	0	0	0	0	0	0	0	0	0	0	0	0	0
3903792	G	T,A,C	CDR20291_3269	None	PTS system, IIb component	True	p.His497Tyr,p.His497Asp,p.His497Asn	0	0	0	0	0	0	0	0	0	0	0	0	0	0	0	0	2	0	0	0	0	0	0	0	0	0	0	0	0	0	0	0	0	0	0	0	0	0	0	0	0	0
3904771	C	A,G,T	CDR20291_3269	None	putative transcription antiterminator	False	p.Glu170Asp,p.Glu170Asp,p.Glu170Glu	0	0	0	0	0	0	0	0	0	0	0	0	0	0	0	0	0	0	0	0	0	0	0	0	0	0	0	0	0	0	0	0	0	0	0	0	0	0	0	0	0	0
3905295	C	T,A,G			putative transcription antiterminator	True		0	0	0	0	0	0	0	0	0	0	0	0	0	0	0	0	1	0	0	0	0	0	0	0	0	0	0	0	0	0	0	0	0	0	0	0	0	0	0	0	0	0
3909473	C	T,A,G	CDR20291_3273	lacC		False	p.Ala214Ser,p.Ala214Pro,p.Ala214Thr	0	0	0	0	0	0	0	0	0	0	0	0	0	0	0	0	0	0	0	0	0	0	0	0	0	0	0	0	0	0	0	0	0	0	0	0	0	0	0	0	0	0
3914231	G	A,C,T	CDR20291_3277	None	putative tagatose-6-phosphate kinase	False	p.Asp220Glu,p.Asp220Glu,p.Asp220Asp	0	0	0	0	0	0	0	0	0	0	0	0	0	0	0	0	0	0	0	0	0	0	0	0	0	0	0	0	0	0	0	0	0	0	0	0	0	0	0	0	0	0
3932291	A	C,T,G	CDR20291_3294	None	putative exported protein	False	p.Tyr332*,p.Tyr332*,p.Tyr332Tyr	0	0	0	0	0	0	0	0	0	0	0	0	0	0	0	0	0	0	0	0	0	0	0	0	0	0	0	0	0	0	0	0	0	0	0	0	0	0	0	0	0	0
3932647	C	G,A,T	CDR20291_3294	None	putative membrane protein	False	p.Gly214*,p.Gly214Arg,p.Gly214Arg	0	0	0	0	0	0	0	0	0	0	0	0	0	0	0	0	0	0	0	0	0	0	0	0	0	0	0	0	0	0	0	0	0	0	0	0	0	0	0	0	0	0
3949139	A	T,C,G	CDR20291_3316	rpiB2	putative membrane protein	False	p.Asp89Glu,p.Asp89Glu,p.Asp89Asp	0	0	0	0	0	0	0	0	0	0	0	0	0	0	0	0	0	0	0	0	0	0	0	0	0	0	0	0	0	0	0	0	0	0	0	0	0	0	0	0	0	0
3950128	G	A,T	CDR20291_3318	None	ribose-5-phosphate isomerase 2	False	p.Asp267Glu,p.Asp267Asp	0	0	0	0	0	0	0	0	0	0	0	0	0	0	0	0	0	0	0	0	0	0	0	0	0	0	0	0	0	0	0	1	0	0	0	0	0	0	0	0	0	0
3984594	T	C,G,A	CDR20291_3349	None	conserved hypothetical protein	False	p.Thr391Ser,p.Thr391Ala,p.Thr391Pro	0	0	0	0	0	0	0	0	0	0	0	0	0	0	0	0	0	0	0	0	0	0	0	0	0	0	0	0	0	0	0	0	0	0	0	0	0	0	0	0	0	0
3996340	C	A,G,T	CDR20291_3359	None	type IV pilus assembly protein	False	p.Asp415Tyr,p.Asp415His,p.Asp415Asn	0	0	0	0	0	0	0	0	0	0	0	0	0	0	0	0	0	0	0	0	0	0	0	0	0	0	0	0	0	0	0	0	0	0	0	0	0	0	0	0	0	0
4002294	A	T,C,G	CDR20291_3363	None	conserved hypothetical protein	False	p.Leu6Arg,p.Leu6Pro,p.Leu6Gln	0	0	0	0	0	0	0	0	0	0	0	0	0	0	0	0	0	0	0	0	0	0	0	0	0	0	0	0	0	0	0	0	0	0	0	0	0	0	0	0	0	0
4004588	G	T,A,C	CDR20291_3365	None	putative iron ABC transporter, solute-binding lipoprotein	False	p.Arg146Cys,p.Arg146Gly,p.Arg146Ser	0	0	0	0	0	0	0	0	0	0	0	0	0	0	0	0	0	0	0	0	0	0	0	0	0	0	0	0	0	0	0	0	0	0	0	0	0	0	0	0	0	0
4011506	T	G,C,A	CDR20291_3373	phnG	putative iron ABC transporter, ATP-binding protein	True	p.Asn47Ile,p.Asn47Ser,p.Asn47Thr	0	0	0	0	0	0	0	0	0	0	0	0	0	0	0	0	1	0	0	0	0	0	0	0	0	0	0	0	0	0	0	0	0	0	0	0	0	0	0	0	0	0
4012019	G	T,A,C	CDR20291_3374	None	putative phosphonate metabolism protein	False	p.Thr245Ile,p.Thr245Arg,p.Thr245Lys	0	0	0	0	0	0	0	0	0	0	0	0	0	0	0	0	0	0	0	0	0	0	0	0	0	0	0	0	0	0	0	0	0	0	0	0	0	2	0	0	0	0
4013867	G	T,C	CDR20291_3375	metG	putative deoxyribonuclease	False	p.Gln285Glu,p.Gln285Lys	0	0	0	0	0	0	0	0	0	0	0	0	0	0	0	0	0	0	0	0	0	0	0	0	0	0	0	0	0	0	0	0	0	0	0	0	0	0	0	0	0	0
4024087	A	C,G,T	CDR20291_3386	speA	methionyl-tRNA synthetase	False	p.Asp269Glu,p.Asp269Glu,p.Asp269Asp	0	0	0	0	0	0	0	0	0	0	0	0	0	0	0	0	0	0	0	0	0	0	0	0	0	0	0	0	0	0	0	0	0	0	0	0	0	0	0	0	0	0
4024372	T	G,A,C	CDR20291_3386	speA	putative arginine decarboxylase	False	p.Glu174Asp,p.Glu174Asp,p.Glu174Glu	0	0	0	0	0	0	0	0	0	0	0	0	0	0	0	0	0	0	0	0	0	0	0	0	0	0	0	0	0	0	0	0	0	0	0	0	0	0	0	0	0	0
4033580	G	T,A,C	CDR20291_3391	dusB	putative arginine decarboxylase	True	p.Thr178Ile,p.Thr178Arg,p.Thr178Lys	1	1	1	1	1	1	1	1	1	1	1	1	1	1	1	1	0	0	0	0	0	0	0	0	0	0	0	0	0	0	0	0	0	0	0	0	0	0	0	0	0	0
4053288	G	A,T,C	CDR20291_3413	None	tRNA-dihydrouridine synthase	False	p.Pro241Leu,p.Pro241Arg,p.Pro241Gln	0	0	0	0	0	0	0	0	0	0	0	0	0	0	0	0	0	0	0	0	0	0	0	0	0	0	0	0	0	0	0	0	0	0	0	0	0	0	0	0	0	0
4058152	T	A,C,G			putative sodium:solute symporter	False		0	0	0	0	0	0	0	0	0	0	0	0	0	0	0	0	0	0	0	0	0	0	0	0	0	0	0	0	0	0	0	0	0	2	0	0	0	0	0	0	0	0
4073176	C	A,G,T	CDR20291_3428	pyrAB2		False	p.Gly689Val,p.Gly689Ala,p.Gly689Asp	0	0	0	0	0	0	0	0	0	0	0	0	0	0	0	0	0	0	0	0	0	0	0	0	0	0	0	0	0	0	0	0	0	0	0	0	0	0	0	0	0	0
4079131	T	C,G,A			carbamoyl-phosphate synthase, pyrimidine-specific, large chain	False		0	0	0	0	0	0	0	0	0	0	0	0	0	0	0	0	0	0	0	0	0	0	0	0	0	0	0	0	0	0	0	0	0	0	0	0	0	0	0	0	0	0
4090708	G	T,A	CDR20291_3443	None		False	p.Leu196Phe,p.Leu196Ile	0	0	0	0	0	0	0	0	0	0	0	0	0	0	0	0	0	0	0	0	0	0	0	0	0	0	0	0	0	0	0	0	0	0	0	0	0	0	0	0	0	0
4090728	C	A,G	CDR20291_3443	None	putative phosphatase	False	p.Gly189Val,p.Gly189Ala	0	0	0	0	0	0	0	0	0	0	0	0	0	0	0	0	0	0	0	0	0	0	0	0	0	0	0	0	0	0	0	0	0	0	0	0	0	0	0	0	0	0
4094002	A	C,T,G	CDR20291_3447	None	putative phosphatase	False		0	0	0	0	0	0	0	0	0	0	0	0	0	0	0	0	0	0	0	0	0	0	0	0	0	0	0	0	0	0	0	0	0	0	0	0	0	3	0	0	0	0
4094815	C	G,A,T			ABC transporter, ATP-binding protein	False		0	0	0	0	0	0	0	0	0	0	0	0	0	0	0	0	0	0	0	0	0	0	0	0	0	0	0	0	0	0	0	0	0	0	0	0	0	0	0	0	0	0
4095342	T	C,G,A	CDR20291_3449	None		False	p.Glu97Asp,p.Glu97Asp,p.Glu97Glu	0	0	0	0	0	0	0	0	0	0	0	0	0	0	0	0	0	0	0	0	0	0	0	0	0	0	0	0	0	0	0	0	0	0	0	0	0	0	0	0	0	0
4099669	C	A,T,G	CDR20291_3453	None	putative glyoxalase	False	p.His62Asn,p.His62Asp,p.His62Tyr	0	0	0	0	0	0	0	0	0	0	0	0	0	0	0	0	0	0	0	0	0	0	0	0	0	0	0	0	0	0	0	0	0	0	0	0	2	0	0	0	0	0
4102312	C	T,A,G			putative collagen-binding surface protein	False		0	0	0	0	0	0	0	0	0	0	0	0	0	0	0	0	0	0	0	0	0	0	0	0	0	0	0	0	0	0	0	0	0	0	0	0	0	0	0	0	0	0
4106831	C	A,T,G				False		0	0	0	0	0	0	0	0	0	0	0	0	0	0	0	0	0	0	0	0	0	0	0	0	0	0	0	0	0	0	0	0	0	0	0	0	0	0	0	0	0	0
4108619	G	T,A,C				False		0	0	0	0	0	0	0	0	0	0	0	0	0	0	0	0	0	0	0	0	0	0	0	0	0	0	0	0	0	0	0	0	0	0	0	0	0	0	0	0	0	0
4115835	G	T,A,C	CDR20291_3465	None		False	p.Glu697Asp,p.Glu697Asp,p.Glu697Glu	0	0	0	0	0	0	0	0	0	0	0	0	0	0	0	0	0	0	0	0	0	0	0	0	0	0	0	0	0	0	0	0	0	0	0	0	0	0	0	0	0	0
4120796	T	C,G,A	CDR20291_3471	None	conjugative transposon protein	False	p.Val110Asp,p.Val110Ala,p.Val110Gly	0	0	0	0	0	0	0	0	0	0	0	0	0	0	0	0	0	0	0	0	0	0	0	0	0	0	0	0	0	0	0	0	0	0	1	0	0	0	0	0	0	0
4124312	G	T,A,C	CDR20291_3475	int-Tn	putative abc transporter, permease protein	False	p.Trp30*,p.Trp30Cys,p.Trp30Cys	0	0	0	0	0	0	0	0	0	0	0	0	0	0	0	0	0	0	0	0	0	0	0	0	0	0	0	0	0	0	0	0	0	0	0	0	0	0	0	0	0	0
4124493	G	C,T,A	CDR20291_3475	int-Tn	integrase	False	p.Glu91*,p.Glu91Lys,p.Glu91Gln	0	0	0	0	0	0	0	0	0	0	0	0	0	0	0	0	0	0	0	0	0	0	0	0	0	0	0	0	0	0	0	0	0	0	0	0	0	0	0	0	0	0
4141979	G	T,C,A,*	CDR20291_3490	None	integrase	False	p.Ser37Phe,p.Ser37Cys,p.Ser37Tyr	0	0	0	0	0	0	0	0	0	0	0	0	0	0	0	0	0	0	0	0	0	0	0	0	0	0	0	0	0	0	0	0	0	0	0	0	0	0	0	0	0	0
4142338	G	T,C,A	CDR20291_3491	None	putative PTS system, IIc component	False	p.Thr22Ile,p.Thr22Ser,p.Thr22Asn	0	0	0	0	0	0	0	0	0	0	0	0	0	0	0	0	0	0	0	0	0	0	0	0	0	0	0	0	0	0	0	0	0	0	0	0	0	0	0	0	0	0
4144205	C	A,T,G	CDR20291_3492	None	putative PTS system, IIb component	False	p.Met100Ile,p.Met100Ile,p.Met100Ile	0	0	0	0	0	0	0	0	0	0	0	0	0	0	0	0	0	0	0	0	0	0	0	0	0	0	2	0	2	0	2	2	2	0	0	2	2	0	0	0	0	0
4147900	A	G,T,C	CDR20291_3497	None	putative transcription antiterminator	False	p.Leu406Val,p.Leu406Ile,p.Leu406Leu	1	1	1	1	1	1	1	1	1	1	1	1	1	1	1	1	1	1	1	1	1	1	1	0	1	1	1	1	1	1	1	1	1	1	1	1	1	1	1	1	1	1
4150686	A	G,T,C	CDR20291_3499	None	hypothetical protein	False	p.Phe255Val,p.Phe255Leu,p.Phe255Ile	0	0	0	0	0	0	0	0	0	0	0	0	0	0	0	0	0	0	0	0	0	0	0	0	0	0	0	0	0	0	0	0	0	0	0	0	0	0	0	0	0	0
4155202	G	A,T,C	CDR20291_3503	None	probable carbohydrate kinase	False	p.Pro138Leu,p.Pro138Arg,p.Pro138Gln	0	0	0	0	0	0	0	0	0	0	0	0	0	0	0	0	0	0	0	0	0	0	0	0	0	0	0	0	0	0	0	0	0	0	0	0	0	0	0	0	0	0
4157177	T	A,G,C			conserved hypothetical protein	False		0	0	0	0	0	0	0	0	0	0	0	0	0	0	0	0	0	0	0	0	0	0	0	0	0	0	0	0	0	0	0	0	0	0	0	0	0	0	0	0	0	0
[truncated: 112 more columns]

## Sheet: Table S3
Table S3. SNP distance matrix
Isolate	5700	5703	5705	5708	5709	5710	5713	5714	5718	5720	5749	5758	5759	5764	5765	5768	DF11	Gla001	Gla010	Gla012	Gla020	Sin003	Bel032	Bel028	Liv059	Sin001	Sin002	Liv100	Bel033	ham009	ham010	ham011	ham001	ham005	ham006	ham007	Cam010	Cam011	Cam037	Cam032	Cam019	Cam020	Exe014	Aus006	Wa1001	Wa1002	Exe015	Aus001	Aus002
5700	0	6	3	4	4	0	5	4	4	0	4	3	1	4	0	3	39	19	23	19	25	27	21	21	20	30	27	22	27	21	21	19	19	18	21	21	25	26	29	18	23	23	17	20	14	26	20	20	20
5703	6	0	3	6	6	6	7	6	6	6	4	3	7	6	6	3	39	19	23	19	25	27	21	21	20	30	27	22	27	21	21	19	19	18	21	21	25	26	29	18	23	23	17	20	14	26	20	20	20
5705	3	3	0	3	3	3	4	3	3	3	1	0	4	3	3	0	36	16	20	16	22	24	18	18	17	27	24	19	24	18	18	16	16	15	18	18	22	23	26	15	20	20	14	17	11	23	17	17	17
5708	4	6	3	0	0	4	1	0	0	4	4	3	5	0	4	3	39	19	23	19	25	27	21	21	20	30	27	22	27	21	21	19	19	18	21	21	25	26	29	18	23	23	17	20	14	26	20	20	20
5709	4	6	3	0	0	4	1	0	0	4	4	3	5	0	4	3	39	19	23	19	25	27	21	21	20	30	27	22	27	21	21	19	19	18	21	21	25	26	29	18	23	23	17	20	14	26	20	20	20
5710	0	6	3	4	4	0	5	4	4	0	4	3	1	4	0	3	39	19	23	19	25	27	21	21	20	30	27	22	27	21	21	19	19	18	21	21	25	26	29	18	23	23	17	20	14	26	20	20	20
5713	5	7	4	1	1	5	0	1	1	5	5	4	6	1	5	4	40	20	24	20	26	28	22	22	21	31	28	23	28	22	22	20	20	19	22	22	26	27	30	19	24	24	18	21	15	27	21	21	21
5714	4	6	3	0	0	4	1	0	0	4	4	3	5	0	4	3	39	19	23	19	25	27	21	21	20	30	27	22	27	21	21	19	19	18	21	21	25	26	29	18	23	23	17	20	14	26	20	20	20
5718	4	6	3	0	0	4	1	0	0	4	4	3	5	0	4	3	39	19	23	19	25	27	21	21	20	30	27	22	27	21	21	19	19	18	21	21	25	26	29	18	23	23	17	20	14	26	20	20	20
5720	0	6	3	4	4	0	5	4	4	0	4	3	1	4	0	3	39	19	23	19	25	27	21	21	20	30	27	22	27	21	21	19	19	18	21	21	25	26	29	18	23	23	17	20	14	26	20	20	20
5749	4	4	1	4	4	4	5	4	4	4	0	1	5	4	4	1	37	17	21	17	23	25	19	19	18	28	25	20	25	19	19	17	17	16	19	19	23	24	27	16	21	21	15	18	12	24	18	18	18
5758	3	3	0	3	3	3	4	3	3	3	1	0	4	3	3	0	36	16	20	16	22	24	18	18	17	27	24	19	24	18	18	16	16	15	18	18	22	23	26	15	20	20	14	17	11	23	17	17	17
5759	1	7	4	5	5	1	6	5	5	1	5	4	0	5	1	4	40	20	24	20	26	28	22	22	21	31	28	23	28	22	22	20	20	19	22	22	26	27	30	19	24	24	18	21	15	27	21	21	21
5764	4	6	3	0	0	4	1	0	0	4	4	3	5	0	4	3	39	19	23	19	25	27	21	21	20	30	27	22	27	21	21	19	19	18	21	21	25	26	29	18	23	23	17	20	14	26	20	20	20
5765	0	6	3	4	4	0	5	4	4	0	4	3	1	4	0	3	39	19	23	19	25	27	21	21	20	30	27	22	27	21	21	19	19	18	21	21	25	26	29	18	23	23	17	20	14	26	20	20	20
5768	3	3	0	3	3	3	4	3	3	3	1	0	4	3	3	0	36	16	20	16	22	24	18	18	17	27	24	19	24	18	18	16	16	15	18	18	22	23	26	15	20	20	14	17	11	23	17	17	17
DF11	39	39	36	39	39	39	40	39	39	39	37	36	40	39	39	36	0	37	41	37	43	27	39	39	38	28	25	40	45	39	39	37	37	36	39	39	43	44	47	36	41	41	35	38	32	22	38	38	38
Gla001	19	19	16	19	19	19	20	19	19	19	17	16	20	19	19	16	37	0	12	8	14	24	10	10	9	27	24	11	16	18	8	8	16	9	18	18	12	13	16	15	14	10	14	17	5	23	7	17	17
Gla010	23	23	20	23	23	23	24	23	23	23	21	20	24	23	23	20	41	12	0	12	14	28	10	10	9	31	28	11	16	22	14	12	20	13	22	22	18	19	22	19	18	16	18	21	9	27	13	21	21
Gla012	19	19	16	19	19	19	20	19	19	19	17	16	20	19	19	16	37	8	12	0	14	24	10	10	9	27	24	11	16	18	10	8	16	9	18	18	14	15	18	15	14	12	14	17	5	23	9	17	17
Gla020	25	25	22	25	25	25	26	25	25	25	23	22	26	25	25	22	43	14	14	14	0	30	12	12	10	33	30	13	18	24	16	14	22	15	24	24	19	20	23	21	18	18	20	22	11	29	15	22	22
Sin003	27	27	24	27	27	27	28	27	27	27	25	24	28	27	27	24	27	24	28	24	30	0	26	26	25	13	10	27	32	26	26	24	24	23	26	26	30	31	34	23	28	28	22	25	19	9	25	25	25
Bel032	21	21	18	21	21	21	22	21	21	21	19	18	22	21	21	18	39	10	10	10	12	26	0	2	7	29	26	9	8	20	12	10	18	11	20	20	16	17	20	17	16	14	16	19	7	25	11	19	19
Bel028	21	21	18	21	21	21	22	21	21	21	19	18	22	21	21	18	39	10	10	10	12	26	2	0	7	29	26	9	8	20	12	10	18	11	20	20	16	17	20	17	16	14	16	19	7	25	11	19	19
Liv059	20	20	17	20	20	20	21	20	20	20	18	17	21	20	20	17	38	9	9	9	10	25	7	7	0	28	25	8	13	19	11	9	17	10	19	19	13	14	17	16	14	13	15	16	6	24	10	16	16
Sin001	30	30	27	30	30	30	31	30	30	30	28	27	31	30	30	27	28	27	31	27	33	13	29	29	28	0	11	30	35	29	29	27	27	26	29	29	33	34	37	26	31	31	25	28	22	10	28	28	28
Sin002	27	27	24	27	27	27	28	27	27	27	25	24	28	27	27	24	25	24	28	24	30	10	26	26	25	11	0	27	32	26	26	24	24	23	26	26	30	31	34	23	28	28	22	25	19	7	25	25	25
Liv100	22	22	19	22	22	22	23	22	22	22	20	19	23	22	22	19	40	11	11	11	13	27	9	9	8	30	27	0	15	21	13	11	19	12	21	21	17	18	21	18	17	15	17	20	8	26	12	20	20
Bel033	27	27	24	27	27	27	28	27	27	27	25	24	28	27	27	24	45	16	16	16	18	32	8	8	13	35	32	15	0	26	18	16	24	17	26	26	22	23	26	23	22	20	22	25	13	31	17	25	25
ham009	21	21	18	21	21	21	22	21	21	21	19	18	22	21	21	18	39	18	22	18	24	26	20	20	19	29	26	21	26	0	20	18	12	17	14	14	24	25	28	11	22	22	16	19	13	25	19	19	19
ham010	21	21	18	21	21	21	22	21	21	21	19	18	22	21	21	18	39	8	14	10	16	26	12	12	11	29	26	13	18	20	0	10	18	11	20	20	14	15	18	17	16	12	16	19	7	25	9	19	19
ham011	19	19	16	19	19	19	20	19	19	19	17	16	20	19	19	16	37	8	12	8	14	24	10	10	9	27	24	11	16	18	10	0	16	9	18	18	14	15	18	15	14	12	14	17	5	23	9	17	17
ham001	19	19	16	19	19	19	20	19	19	19	17	16	20	19	19	16	37	16	20	16	22	24	18	18	17	27	24	19	24	12	18	16	0	15	12	12	22	23	26	9	20	20	14	17	11	23	17	17	17
ham005	18	18	15	18	18	18	19	18	18	18	16	15	19	18	18	15	36	9	13	9	15	23	11	11	10	26	23	12	17	17	11	9	15	0	17	17	15	16	19	14	11	13	13	16	4	22	10	16	16
ham006	21	21	18	21	21	21	22	21	21	21	19	18	22	21	21	18	39	18	22	18	24	26	20	20	19	29	26	21	26	14	20	18	12	17	0	0	24	25	28	11	22	22	16	19	13	25	19	19	19
ham007	21	21	18	21	21	21	22	21	21	21	19	18	22	21	21	18	39	18	22	18	24	26	20	20	19	29	26	21	26	14	20	18	12	17	0	0	24	25	28	11	22	22	16	19	13	25	19	19	19
Cam010	25	25	22	25	25	25	26	25	25	25	23	22	26	25	25	22	43	12	18	14	19	30	16	16	13	33	30	17	22	24	14	14	22	15	24	24	0	3	4	21	19	10	20	21	11	29	13	21	21
Cam011	26	26	23	26	26	26	27	26	26	26	24	23	27	26	26	23	44	13	19	15	20	31	17	17	14	34	31	18	23	25	15	15	23	16	25	25	3	0	7	22	20	11	21	22	12	30	14	22	22
Cam037	29	29	26	29	29	29	30	29	29	29	27	26	30	29	29	26	47	16	22	18	23	34	20	20	17	37	34	21	26	28	18	18	26	19	28	28	4	7	0	25	23	14	24	25	15	33	17	25	25
Cam032	18	18	15	18	18	18	19	18	18	18	16	15	19	18	18	15	36	15	19	15	21	23	17	17	16	26	23	18	23	11	17	15	9	14	11	11	21	22	25	0	19	19	13	16	10	22	16	16	16
Cam019	23	23	20	23	23	23	24	23	23	23	21	20	24	23	23	20	41	14	18	14	18	28	16	16	14	31	28	17	22	22	16	14	20	11	22	22	19	20	23	19	0	18	18	20	9	27	15	20	20
Cam020	23	23	20	23	23	23	24	23	23	23	21	20	24	23	23	20	41	10	16	12	18	28	14	14	13	31	28	15	20	22	12	12	20	13	22	22	10	11	14	19	18	0	18	21	9	27	11	21	21
Exe014	17	17	14	17	17	17	18	17	17	17	15	14	18	17	17	14	35	14	18	14	20	22	16	16	15	25	22	17	22	16	16	14	14	13	16	16	20	21	24	13	18	18	0	15	9	21	15	15	15
Aus006	20	20	17	20	20	20	21	20	20	20	18	17	21	20	20	17	38	17	21	17	22	25	19	19	16	28	25	20	25	19	19	17	17	16	19	19	21	22	25	16	20	21	15	0	12	24	18	0	0
Wa1001	14	14	11	14	14	14	15	14	14	14	12	11	15	14	14	11	32	5	9	5	11	19	7	7	6	22	19	8	13	13	7	5	11	4	13	13	11	12	15	10	9	9	9	12	0	18	6	12	12
Wa1002	26	26	23	26	26	26	27	26	26	26	24	23	27	26	26	23	22	23	27	23	29	9	25	25	24	10	7	26	31	25	25	23	23	22	25	25	29	30	33	22	27	27	21	24	18	0	24	24	24
Exe015	20	20	17	20	20	20	21	20	20	20	18	17	21	20	20	17	38	7	13	9	15	25	11	11	10	28	25	12	17	19	9	9	17	10	19	19	13	14	17	16	15	11	15	18	6	24	0	18	18
Aus001	20	20	17	20	20	20	21	20	20	20	18	17	21	20	20	17	38	17	21	17	22	25	19	19	16	28	25	20	25	19	19	17	17	16	19	19	21	22	25	16	20	21	15	0	12	24	18	0	0
Aus002	20	20	17	20	20	20	21	20	20	20	18	17	21	20	20	17	38	17	21	17	22	25	19	19	16	28	25	20	25	19	19	17	17	16	19	19	21	22	25	16	20	21	15	0	12	24	18	0	0
Aus003	21	21	18	21	21	21	22	21	21	21	19	18	22	21	21	18	39	18	22	18	23	26	20	20	17	29	26	21	26	18	20	18	16	17	18	18	22	23	26	15	21	22	16	1	13	25	19	1	1
Aus004	20	20	17	20	20	20	21	20	20	20	18	17	21	20	20	17	38	17	21	17	22	25	19	19	16	28	25	20	25	19	19	17	17	16	19	19	21	22	25	16	20	21	15	0	12	24	18	0	0
Aus005	20	20	17	20	20	20	21	20	20	20	18	17	21	20	20	17	38	17	21	17	22	25	19	19	16	28	25	20	25	19	19	17	17	16	19	19	21	22	25	16	20	21	15	0	12	24	18	0	0
Bir014	24	24	21	24	24	24	25	24	24	24	22	21	25	24	24	21	42	15	19	15	19	29	17	17	15	32	29	18	23	23	17	15	21	12	23	23	20	21	24	20	9	19	19	21	10	28	16	21	21
Bir025	18	18	15	18	18	18	19	18	18	18	16	15	19	18	18	15	36	5	11	7	13	23	9	9	8	26	23	10	15	17	7	7	15	8	17	17	11	12	15	14	13	9	13	16	4	22	6	16	16
kor004	38	38	35	38	38	38	39	38	38	38	36	35	39	38	38	35	21	36	40	36	40	26	38	38	36	27	24	39	44	38	38	36	36	35	38	38	41	42	45	35	38	40	34	36	31	21	37	36	36
2007053	21	21	18	21	21	21	22	21	21	21	19	18	22	21	21	18	40	20	24	20	26	28	22	22	21	31	28	23	28	22	22	20	20	19	22	22	26	27	30	19	24	24	18	21	15	27	21	21	21
kor005	36	36	33	36	36	36	37	36	36	36	34	33	37	36	36	33	19	34	38	34	38	24	36	36	34	25	22	37	42	36	36	34	34	33	36	36	39	40	43	33	36	38	32	34	29	19	35	34	34
kor006	40	40	37	40	40	40	41	40	40	40	38	37	41	40	40	37	23	38	42	38	42	28	40	40	38	29	26	41	46	40	40	38	38	37	40	40	43	44	47	37	40	42	36	38	33	23	39	38	38
2004101	15	15	12	15	15	15	16	15	15	15	13	12	16	15	15	12	33	12	16	12	18	20	14	14	13	23	20	15	20	14	14	12	12	11	14	14	18	19	22	11	16	16	10	13	7	19	13	13	13
2005079	36	36	33	36	36	36	37	36	36	36	34	33	37	36	36	33	19	34	38	34	40	24	36	36	35	25	22	37	42	36	36	34	34	33	36	36	40	41	44	33	37	38	32	35	29	19	35	35	35
2006237	32	32	29	32	32	32	33	32	32	32	30	29	33	32	32	29	30	29	33	29	35	15	31	31	30	16	11	32	37	31	31	29	29	28	31	31	35	36	39	28	33	33	27	30	24	12	30	30	30
2007014	22	22	19	22	22	22	23	22	22	22	20	19	23	22	22	19	40	19	23	19	25	27	21	21	20	30	27	22	27	21	21	19	19	18	21	21	25	26	29	18	23	23	17	20	14	26	20	20	20
2007042	39	39	36	39	39	39	40	39	39	39	37	36	40	39	39	36	12	37	41	37	43	27	39	39	38	28	25	40	45	39	39	37	37	36	39	39	43	44	47	36	41	41	35	38	32	22	38	38	38
2007043	39	39	36	39	39	39	40	39	39	39	37	36	40	39	39	36	12	37	41	37	43	27	39	39	38	28	25	40	45	39	39	37	37	36	39	39	43	44	47	36	41	41	35	38	32	22	38	38	38
2007222	32	32	29	32	32	32	33	32	32	32	30	29	33	32	32	29	30	29	33	29	35	15	31	31	30	16	11	32	37	31	31	29	29	28	31	31	35	36	39	28	33	33	27	30	24	12	30	30	30
2007850	15	15	12	15	15	15	16	15	15	15	13	12	16	15	15	12	33	12	16	12	18	20	14	14	13	23	20	15	20	14	14	12	12	11	14	14	18	19	22	11	16	16	10	13	7	19	13	13	13
2007235	32	32	29	32	32	32	33	32	32	32	30	29	33	32	32	29	30	29	33	29	35	15	31	31	30	16	11	32	37	31	31	29	29	28	31	31	35	36	39	28	33	33	27	30	24	12	30	30	30
2007616	32	32	29	32	32	32	33	32	32	32	30	29	33	32	32	29	30	29	33	29	35	15	31	31	30	16	11	32	37	31	31	29	29	28	31	31	35	36	39	28	33	33	27	30	24	12	30	30	30
2007828	29	29	26	29	29	29	30	29	29	29	27	26	30	29	29	26	27	26	30	26	32	12	28	28	27	13	10	29	34	28	28	26	26	25	28	28	32	33	36	25	30	30	24	27	21	9	27	27	27
2007832	28	28	25	28	28	28	29	28	28	28	26	25	29	28	28	25	26	25	29	25	31	11	27	27	26	12	7	28	33	27	27	25	25	24	27	27	31	32	35	24	29	29	23	26	20	8	26	26	26
2007839	17	17	14	17	17	17	18	17	17	17	15	14	18	17	17	14	35	14	18	14	20	22	16	16	15	25	22	17	22	16	16	14	14	13	16	16	20	21	24	13	18	18	12	15	9	21	15	15	15
2007851	14	14	11	14	14	14	15	14	14	14	12	11	15	14	14	11	32	11	15	11	17	19	13	13	12	22	19	14	19	13	13	11	11	10	13	13	17	18	21	10	15	15	9	12	6	18	12	12	12
LSTM028	19	19	16	19	19	19	20	19	19	19	17	16	20	19	19	16	37	8	12	2	14	24	10	10	9	27	24	11	16	18	10	8	16	9	18	18	14	15	18	15	14	12	14	17	5	23	9	17	17
LSTM030	16	16	13	16	16	16	17	16	16	16	14	13	17	16	16	13	34	3	9	5	11	21	7	7	6	24	21	8	13	15	5	5	13	6	15	15	9	10	13	12	11	7	11	14	2	20	4	14	14
BI-1	23	23	20	23	23	23	24	23	23	23	21	20	24	23	23	20	21	20	24	20	26	6	22	22	21	7	4	23	28	22	22	20	20	19	22	22	26	27	30	19	24	24	18	21	15	3	21	21	21
BI-7	32	32	29	32	32	32	33	32	32	32	30	29	33	32	32	29	20	29	33	29	35	17	31	31	30	18	15	32	37	31	31	29	29	28	31	31	35	36	39	28	33	33	27	30	24	12	30	30	30
BI-12	14	14	11	14	14	14	15	14	14	14	12	11	15	14	14	11	32	11	15	11	17	19	13	13	12	22	19	14	19	13	13	11	11	10	13	13	17	18	21	10	15	15	9	12	6	18	12	12	12
BI-17	12	12	9	12	12	12	13	12	12	12	10	9	13	12	12	9	30	9	13	9	15	17	11	11	10	20	17	12	17	11	11	9	9	8	11	11	15	16	19	8	13	13	7	10	4	16	10	10	10
LSTM025	16	16	13	16	16	16	17	16	16	16	14	13	17	16	16	13	34	3	9	5	11	21	7	7	6	24	21	8	13	15	5	5	13	6	15	15	9	10	13	12	11	7	11	14	2	20	4	14	14
Bir012	21	21	18	21	21	21	22	21	21	21	19	18	22	21	21	18	39	8	14	10	16	26	12	12	11	29	26	13	18	20	10	10	18	11	20	20	14	15	18	17	16	12	16	19	7	25	5	19	19
Bir013	21	21	18	21	21	21	22	21	21	21	19	18	22	21	21	18	39	8	14	10	16	26	12	12	11	29	26	13	18	20	0	10	18	11	20	20	14	15	18	17	16	12	16	19	7	25	9	19	19
BI-3	48	48	45	48	48	48	49	48	48	48	46	45	49	48	48	45	46	45	49	45	51	31	47	47	46	32	29	48	53	47	47	45	45	44	47	47	51	52	55	44	49	49	43	46	40	28	46	46	46
BI-10	34	34	31	34	34	34	35	34	34	34	32	31	35	34	34	31	17	32	36	32	38	22	34	34	33	23	20	35	40	34	34	32	32	31	34	34	38	39	42	31	35	36	30	33	27	17	33	33	33
Can001	43	43	40	43	43	43	44	43	43	43	41	40	44	43	43	40	39	40	44	40	46	28	42	42	41	29	26	43	48	42	42	40	40	39	42	42	46	47	50	39	44	44	38	41	35	21	41	41	41
BI-2	32	32	29	32	32	32	33	32	32	32	30	29	33	32	32	29	30	29	33	29	35	15	31	31	30	16	11	32	37	31	31	29	29	28	31	31	35	36	39	28	33	33	27	30	24	12	30	30	30
Can002	15	15	12	15	15	15	16	15	15	15	13	12	16	15	15	12	33	12	16	12	18	20	14	14	13	23	20	15	20	14	14	12	12	11	14	14	18	19	22	11	16	16	10	13	7	19	13	13	13
Can010	11	11	8	11	11	11	12	11	11	11	9	8	12	11	11	8	29	8	12	8	14	16	10	10	9	19	16	11	16	10	10	8	8	7	10	10	14	15	18	7	12	12	6	9	3	15	9	9	9
Can011	28	28	25	28	28	28	29	28	28	28	26	25	29	28	28	25	26	25	29	25	31	11	27	27	26	10	9	28	33	27	27	25	25	24	27	27	31	32	35	24	29	29	23	26	20	8	26	26	26
Can003	29	29	26	29	29	29	30	29	29	29	27	26	30	29	29	26	27	26	30	26	32	12	28	28	27	13	10	29	34	28	28	26	26	25	28	28	32	33	36	25	30	30	24	27	21	9	27	27	27
Can004	30	30	27	30	30	30	31	30	30	30	28	27	31	30	30	27	30	27	31	27	33	13	29	29	28	16	13	30	35	29	29	27	27	26	29	29	33	34	37	26	31	31	25	28	22	12	28	28	28
Can005	27	27	24	27	27	27	28	27	27	27	25	24	28	27	27	24	23	24	28	24	30	10	26	26	25	11	8	27	32	26	26	24	24	23	26	26	30	31	34	23	28	28	22	25	19	5	25	25	25
Can006	27	27	24	27	27	27	28	27	27	27	25	24	28	27	27	24	25	24	28	24	30	10	26	26	25	11	4	27	32	26	26	24	24	23	26	26	30	31	34	23	28	28	22	25	19	7	25	25	25
Can008	27	27	24	27	27	27	28	27	27	27	25	24	28	27	27	24	25	24	28	24	30	10	26	26	25	11	6	27	32	26	26	24	24	23	26	26	30	31	34	23	28	28	22	25	19	7	25	25	25
Can009	16	16	13	16	16	16	17	16	16	16	14	13	17	16	16	13	34	13	17	13	19	21	15	15	14	24	21	16	21	15	15	13	13	12	15	15	19	20	23	12	17	17	11	14	8	20	14	14	14
Liv188	19	19	16	19	19	19	20	19	19	19	17	16	20	19	19	16	37	8	8	8	6	24	6	6	5	27	24	7	12	18	10	8	16	9	18	18	14	15	18	15	14	12	14	17	5	23	9	17	17
Liv180	22	22	19	22	22	22	23	22	22	22	20	19	23	22	22	19	40	11	11	11	12	27	9	9	2	30	27	10	15	21	13	11	19	12	21	21	15	16	19	18	16	15	17	18	8	26	12	18	18
Exe012	21	21	18	21	21	21	22	21	21	21	19	18	22	21	21	18	39	12	16	12	16	26	14	14	12	29	26	15	20	20	14	12	18	9	20	20	17	18	21	17	2	16	16	18	7	25	13	18	18
Exe013	20	20	17	20	20	20	21	20	20	20	18	17	21	20	20	17	38	7	13	9	15	25	11	11	10	28	25	12	17	19	9	9	17	10	19	19	13	14	17	16	15	11	15	18	6	24	0	18	18
Exe003	16	16	13	16	16	16	17	16	16	16	14	13	17	16	16	13	34	13	17	13	19	21	15	15	14	24	21	16	21	15	15	13	13	12	15	15	19	20	23	12	17	17	1	14	8	20	14	14	14
kor002	38	38	35	38	38	38	39	38	38	38	36	35	39	38	38	35	21	36	40	36	40	26	38	38	36	27	24	39	44	38	38	36	36	35	38	38	41	42	45	35	38	40	34	36	31	21	37	36	36
kor003	40	40	37	40	40	40	41	40	40	40	38	37	41	40	40	37	23	38	42	38	42	28	40	40	38	29	26	41	46	40	40	38	38	37	40	40	43	44	47	37	40	42	36	38	33	23	39	38	38
M7404	14	14	11	14	14	14	15	14	14	14	12	11	15	14	14	11	32	11	15	11	17	19	13	13	12	22	19	14	19	13	13	11	11	10	13	13	17	18	21	10	15	15	9	12	6	18	12	12	12
LSTM032	15	15	12	15	15	15	16	15	15	15	13	12	16	15	15	12	33	12	16	12	18	20	14	14	13	23	20	15	20	14	14	12	12	11	14	14	18	19	22	11	16	16	10	13	7	19	13	13	13
LSTM35	18	18	15	18	18	18	19	18	18	18	16	15	19	18	18	15	36	9	13	9	15	23	11	11	10	26	23	12	17	17	11	9	15	8	17	17	15	16	19	14	13	13	13	16	4	22	10	16	16
LSTM36	15	15	12	15	15	15	16	15	15	15	13	12	16	15	15	12	33	12	16	12	18	20	14	14	13	23	20	15	20	8	14	12	6	11	8	8	18	19	22	5	16	16	10	13	7	19	13	13	13
CD196	27	27	24	27	27	27	28	27	27	27	25	24	28	27	27	24	25	24	28	24	30	10	26	26	25	11	8	27	32	26	26	24	24	23	26	26	30	31	34	23	28	28	22	25	19	7	25	25	25
Can012	14	14	11	14	14	14	15	14	14	14	12	11	15	14	14	11	32	11	15	11	17	19	13	13	12	22	19	14	19	13	13	11	11	10	13	13	17	18	21	10	15	15	9	12	6	18	12	12	12
Lei025	43	43	40	43	43	43	44	43	43	43	41	40	44	43	43	40	16	41	45	41	47	31	43	43	42	32	29	44	49	43	43	41	41	40	43	43	47	48	51	40	45	45	39	42	36	26	42	42	42
Lei028	13	13	10	13	13	13	14	13	13	13	11	10	14	13	13	10	31	10	14	10	16	18	12	12	11	21	18	13	18	12	12	10	10	9	12	12	16	17	20	9	14	14	8	11	5	17	11	11	11
Lei029	14	14	11	14	14	14	15	14	14	14	12	11	15	14	14	11	32	11	15	11	17	19	13	13	12	22	19	14	19	13	13	11	11	10	13	13	17	18	21	10	15	15	9	12	6	18	12	12	12
Lei030	15	15	12	15	15	15	16	15	15	15	13	12	16	15	15	12	33	12	16	12	18	20	14	14	13	23	20	15	20	14	14	12	12	11	14	14	18	19	22	11	16	16	10	13	7	19	13	13	13
Lei031	13	13	10	13	13	13	14	13	13	13	11	10	14	13	13	10	31	10	14	10	16	18	12	12	11	21	18	13	18	12	12	10	10	9	12	12	16	17	20	9	14	14	8	11	5	17	11	11	11
Lei032	15	15	12	15	15	15	16	15	15	15	13	12	16	15	15	12	33	12	16	12	18	20	14	14	13	23	20	15	20	12	14	12	10	11	12	12	18	19	22	9	16	16	10	13	7	19	13	13	13
Lei036	22	22	19	22	22	22	23	22	22	22	20	19	23	22	22	19	40	9	15	11	17	27	13	13	12	30	27	14	19	21	11	11	19	12	21	21	15	16	19	18	17	13	17	20	8	26	10	20	20
R20291	20	20	17	20	20	20	21	20	20	20	18	17	21	20	20	17	38	11	15	11	17	25	13	13	12	28	25	14	19	19	13	11	17	10	19	19	17	18	21	16	15	15	15	18	6	24	12	18	18
Jap001	36	36	33	36	36	36	37	36	36	36	34	33	37	36	36	33	34	33	37	33	39	19	35	35	34	20	17	36	41	35	35	33	33	32	35	35	39	40	43	32	37	37	31	34	28	16	34	34	34
Jap002	35	35	32	35	35	35	36	35	35	35	33	32	36	35	35	32	33	32	36	32	38	18	34	34	33	19	14	35	40	34	34	32	32	31	34	34	38	39	42	31	36	36	30	33	27	15	33	33	33
Jap003	29	29	26	29	29	29	30	29	29	29	27	26	30	29	29	26	25	26	30	26	32	12	28	28	27	13	10	29	34	28	28	26	26	25	28	28	32	33	36	25	30	30	24	27	21	7	27	27	27
Jap004	29	29	26	29	29	29	30	29	29	29	27	26	30	29	29	26	25	26	30	26	32	12	28	28	27	13	10	29	34	28	28	26	26	25	28	28	32	33	36	25	30	30	24	27	21	7	27	27	27
Jap005	24	24	21	24	24	24	25	24	24	24	22	21	25	24	24	21	20	21	25	21	27	7	23	23	22	8	5	24	29	23	23	21	21	20	23	23	27	28	31	20	25	25	19	22	16	2	22	22	22
Lei001	19	19	16	19	19	19	20	19	19	19	17	16	20	19	19	16	37	10	14	10	16	24	12	12	11	27	24	13	18	18	12	10	16	7	18	18	16	17	20	15	12	14	14	17	5	23	11	17	17
Lei002	13	13	10	13	13	13	14	13	13	13	11	10	14	13	13	10	31	10	14	10	16	18	12	12	11	21	18	13	18	10	12	10	8	9	10	10	16	17	20	7	14	14	8	11	5	17	11	11	11
Lei003	15	15	12	15	15	15	16	15	15	15	13	12	16	15	15	12	33	12	16	12	18	20	14	14	13	23	20	15	20	12	14	12	10	11	12	12	18	19	22	9	16	16	10	13	7	19	13	13	13
Lei004	21	21	18	21	21	21	22	21	21	21	19	18	22	21	21	18	39	18	22	18	24	26	20	20	19	29	26	21	26	18	20	18	16	17	18	18	24	25	28	15	22	22	16	19	13	25	19	19	19
Lei006	16	16	13	16	16	16	17	16	16	16	14	13	17	16	16	13	34	13	17	13	19	21	15	15	14	24	21	16	21	13	15	13	11	12	13	13	19	20	23	10	17	17	11	14	8	20	14	14	14
Lei007	14	14	11	14	14	14	15	14	14	14	12	11	15	14	14	11	32	11	15	11	17	19	13	13	12	22	19	14	19	13	13	11	11	10	13	13	17	18	21	10	15	15	9	12	6	18	12	12	12
Le1008	32	32	29	32	32	32	33	32	32	32	30	29	33	32	32	29	30	29	33	29	35	15	31	31	30	16	11	32	37	31	31	29	29	28	31	31	35	36	39	28	33	33	27	30	24	12	30	30	30
Lei009	15	15	12	15	15	15	16	15	15	15	13	12	16	15	15	12	33	12	16	12	18	20	14	14	13	23	20	15	20	8	14	12	6	11	8	8	18	19	22	5	16	16	10	13	7	19	13	13	13
Lei010	19	19	16	19	19	19	20	19	19	19	17	16	20	19	19	16	37	16	20	16	22	24	18	18	17	27	24	19	24	18	18	16	16	15	18	18	22	23	26	15	20	20	14	17	11	23	17	17	17
Lei011	16	16	13	16	16	16	17	16	16	16	14	13	17	16	16	13	34	13	17	13	19	21	15	15	14	24	21	16	21	13	15	13	11	12	13	13	19	20	23	10	17	17	11	14	8	20	14	14	14
Lei012	15	15	12	15	15	15	16	15	15	15	13	12	16	15	15	12	33	12	16	12	18	20	14	14	13	23	20	15	20	12	14	12	10	11	12	12	18	19	22	9	16	16	10	13	7	19	13	13	13
Lei013	18	18	15	18	18	18	19	18	18	18	16	15	19	18	18	15	36	15	19	15	21	23	17	17	16	26	23	18	23	17	17	15	15	14	17	17	21	22	25	14	19	19	13	16	10	22	16	16	16
Lei014	14	14	11	14	14	14	15	14	14	14	12	11	15	14	14	11	32	11	15	11	17	19	13	13	12	22	19	14	19	13	13	11	11	10	13	13	17	18	21	10	15	15	9	12	6	18	12	12	12
Lei015	13	13	10	13	13	13	14	13	13	13	11	10	14	13	13	10	31	10	14	10	16	18	12	12	11	21	18	13	18	12	12	10	10	9	12	12	16	17	20	9	14	14	8	11	5	17	11	11	11
Lei016	14	14	11	14	14	14	15	14	14	14	12	11	15	14	14	11	32	11	15	11	17	19	13	13	12	22	19	14	19	13	13	11	11	10	13	13	17	18	21	10	15	15	9	12	6	18	12	12	12
Lei017	12	12	9	12	12	12	13	12	12	12	10	9	13	12	12	9	30	9	13	9	15	17	11	11	10	20	17	12	17	11	11	9	9	8	11	11	15	16	19	8	13	13	7	10	4	16	10	10	10
Lei018	13	13	10	13	13	13	14	13	13	13	11	10	14	13	13	10	31	10	14	10	16	18	12	12	11	21	18	13	18	12	12	10	10	9	12	12	16	17	20	9	14	14	8	11	5	17	11	11	11
Lei019	11	11	8	11	11	11	12	11	11	11	9	8	12	11	11	8	29	8	12	8	14	16	10	10	9	19	16	11	16	10	10	8	8	7	10	10	14	15	18	7	12	12	6	9	3	15	9	9	9
Lei020	14	14	11	14	14	14	15	14	14	14	12	11	15	14	14	11	32	11	15	11	17	19	13	13	12	22	19	14	19	13	13	11	11	10	13	13	17	18	21	10	15	15	9	12	6	18	12	12	12
Lei021	21	21	18	21	21	21	22	21	21	21	19	18	22	21	21	18	39	18	22	18	22	26	20	20	18	29	26	21	26	20	20	18	18	17	20	20	23	24	27	17	20	22	16	18	13	25	19	18	18
Lei023	20	20	17	20	20	20	21	20	20	20	18	17	21	20	20	17	38	17	21	17	23	25	19	19	18	28	25	20	25	19	19	17	17	16	19	19	23	24	27	16	21	21	15	18	12	24	18	18	18
Lei024	18	18	15	18	18	18	19	18	18	18	16	15	19	18	18	15	36	15	19	15	21	23	17	17	16	26	23	18	23	11	17	15	9	14	11	11	21	22	25	8	19	19	13	16	10	22	16	16	16
BI-8	28	28	25	28	28	28	29	28	28	28	26	25	29	28	28	25	26	25	29	25	31	11	27	27	26	12	9	28	33	27	27	25	25	24	27	27	31	32	35	24	29	29	23	26	20	8	26	26	26
BI-15	41	41	38	41	41	41	42	41	41	41	39	38	42	41	41	38	14	39	43	39	45	29	41	41	40	30	27	42	47	41	41	39	39	38	41	41	45	46	49	38	43	43	37	40	34	24	40	40	40
BI-4	29	29	26	29	29	29	30	29	29	29	27	26	30	29	29	26	27	26	30	26	32	12	28	28	27	13	10	29	34	28	28	26	26	25	28	28	32	33	36	25	30	30	24	27	21	9	27	27	27
BI-5	26	26	23	26	26	26	27	26	26	26	24	23	27	26	26	23	22	23	27	23	29	9	25	25	24	10	7	26	31	25	25	23	23	22	25	25	29	30	33	22	27	27	21	24	18	4	24	24	24
HON06	19	19	16	19	19	19	20	19	19	19	17	16	20	19	19	16	37	16	20	16	22	24	18	18	17	27	24	19	24	18	18	16	16	15	18	18	22	23	26	15	20	20	14	17	11	23	17	17	17
HON10	46	46	43	46	46	46	47	46	46	46	44	43	47	46	46	43	19	44	48	44	50	34	46	46	45	35	32	47	52	46	46	44	44	43	46	46	50	51	54	43	48	48	42	45	39	29	45	45	45
HON11	18	18	15	18	18	18	19	18	18	18	16	15	19	18	18	15	36	15	19	15	21	23	17	17	16	26	23	18	23	17	17	15	15	14	17	17	21	22	25	14	19	19	13	16	10	22	16	16	16
PUC347	16	16	13	16	16	16	17	16	16	16	14	13	17	16	16	13	34	13	17	13	19	21	15	15	14	24	21	16	21	15	15	13	13	12	15	15	19	20	23	12	17	17	11	14	8	20	14	14	14
PUC47	16	16	13	16	16	16	17	16	16	16	14	13	17	16	16	13	34	13	17	13	19	21	15	15	14	24	21	16	21	15	15	13	13	12	15	15	19	20	23	12	17	17	11	14	8	20	14	14	14
PUC51	16	16	13	16	16	16	17	16	16	16	14	13	17	16	16	13	34	13	17	13	19	21	15	15	14	24	21	16	21	15	15	13	13	12	15	15	19	20	23	12	17	17	11	14	8	20	14	14	14
PUC577	20	20	17	20	20	20	21	20	20	20	18	17	21	20	20	17	38	11	15	11	17	25	13	13	12	28	25	14	19	19	13	11	17	10	19	19	17	18	21	16	15	15	15	18	6	24	12	18	18
PUC99	12	12	9	12	12	12	13	12	12	12	10	9	13	12	12	9	30	9	13	9	15	17	11	11	10	20	17	12	17	11	11	9	9	8	11	11	15	16	19	8	13	13	7	10	4	16	10	10	10
[truncated: 105 more columns]
